# Supplementary material for: Cyclo­linopeptide B methanol tris­olvate
Source: Acta Crystallogr Sect E Struct Rep Online. 2011 Dec 7;68(Pt 1):o50–1. doi: 10.1107/S1600536811051488 (PMC3254409; doi:10.1107/S1600536811051488)
Supplement: Supplementary file 2 [file e-68-00o50-Isup2.hkl]

# 
# h,k,l, Fc-squared, Fo-squared, sigma(Fo-squared) and status flag 
# 
data_I
_shelx_title '   clpB in P2(1)' 
_shelx_refln_list_code          4 
_shelx_F_calc_maximum      153.75 
_exptl_crystal_F_000      1248.00 
_reflns_d_resolution_high  0.7501 
 
loop_ 
 _symmetry_equiv_pos_as_xyz 
 'x, y, z' 
 '-x, y+1/2, -z' 
 
_cell_length_a    10.3740 
_cell_length_b    19.6240 
_cell_length_c    15.5760 
_cell_angle_alpha  90.000 
_cell_angle_beta  100.065 
_cell_angle_gamma  90.000 
 
_shelx_F_squared_multiplier     1.000 
 
loop_ 
 _refln_index_h 
 _refln_index_k 
 _refln_index_l 
 _refln_F_squared_calc 
 _refln_F_squared_meas 
 _refln_F_squared_sigma 
 _refln_observed_status 
   0 -26   0      184.67      180.75     24.27 o 
   1 -26   0       14.04       -3.99      3.99 o 
   1 -25   0      121.55       93.71     12.99 o 
   2 -25   0        0.48       -6.98      6.98 o 
   3 -25   0       23.19       -1.34      4.97 o 
   0 -24   0       31.07       15.77      7.72 o 
   1 -24   0      157.92      124.08      7.39 o 
   2 -24   0      161.16      139.29      7.91 o 
   3 -24   0      200.09      261.04     15.59 o 
   4 -24   0       73.92       82.17     11.07 o 
   5 -24   0       79.78       76.21      9.30 o 
   1 -23   0      117.11      106.73      6.46 o 
   2 -23   0       64.65       64.00      7.04 o 
   3 -23   0       10.22       -0.15      2.71 o 
   4 -23   0       57.49       67.92      7.89 o 
   5 -23   0      230.54      238.18     32.92 o 
   6 -23   0      181.92      198.60     28.00 o 
   0 -22   0      172.24      190.87      9.17 o 
   1 -22   0       58.53       50.47      3.80 o 
   2 -22   0      301.52      314.04      7.59 o 
   3 -22   0       71.86       54.00      3.47 o 
   4 -22   0       10.78        7.75      3.37 o 
   5 -22   0      118.82      164.09      9.99 o 
   6 -22   0       72.66       81.20     10.38 o 
   7 -22   0      279.33      312.32     20.34 o 
   1 -21   0       17.14       18.07      2.09 o 
   2 -21   0      146.14      147.69      4.28 o 
   3 -21   0        5.95        3.33      1.70 o 
   4 -21   0       28.67       21.50      4.58 o 
   5 -21   0      117.24      113.97      6.66 o 
   6 -21   0      261.92      319.63     12.26 o 
   7 -21   0      256.75      337.60     33.80 o 
   8 -21   0      143.53       77.06     12.90 o 
   0 -20   0     1239.18     1403.40     36.36 o 
   1 -20   0      159.26      144.54      4.10 o 
   2 -20   0      218.14      230.58      5.77 o 
   3 -20   0      680.73      607.18     15.24 o 
   4 -20   0      572.60      593.08     26.25 o 
   5 -20   0       10.60       -1.94      1.94 o 
   6 -20   0      104.18       60.85      7.21 o 
   7 -20   0       19.82       18.24      4.66 o 
   1 -19   0      189.80      194.02      4.55 o 
   2 -19   0      461.53      446.87      9.13 o 
   3 -19   0      171.31      180.57      4.56 o 
   4 -19   0       84.77       80.20      2.95 o 
   5 -19   0      742.92      787.61     29.88 o 
   6 -19   0        4.67       -1.47      2.57 o 
   7 -19   0       32.87        9.07      5.21 o 
   8 -19   0      109.01       98.78     19.67 o 
   9 -19   0       37.01       72.77     18.01 o 
   0 -18   0      206.42      184.75      6.32 o 
   1 -18   0      625.10      585.82     11.36 o 
   2 -18   0      108.41      110.74      3.34 o 
   3 -18   0      600.16      604.53     12.98 o 
   4 -18   0      159.40      162.47      5.07 o 
   5 -18   0      374.55      378.72     11.73 o 
   6 -18   0      157.52      181.37      6.47 o 
   7 -18   0       42.56       22.68      3.30 o 
   8 -18   0      224.25      181.89     12.66 o 
   9 -18   0        3.66       -4.93      5.47 o 
   1 -17   0      391.15      369.31      7.19 o 
   2 -17   0      170.50      184.01      3.95 o 
   3 -17   0      117.68      115.81      3.08 o 
   4 -17   0      206.22      221.75      4.85 o 
   5 -17   0      213.72      193.54      6.44 o 
   6 -17   0       92.29       95.37      4.46 o 
   7 -17   0       56.94       57.45      3.52 o 
   8 -17   0       92.09       69.78      5.86 o 
   9 -17   0       25.30       12.82      4.51 o 
  10 -17   0       45.18       55.42      9.92 o 
   0 -16   0      478.11      495.31     12.13 o 
   1 -16   0      201.85      219.57      4.38 o 
   2 -16   0       44.66       38.08      1.66 o 
   3 -16   0     2026.54     2063.59     38.97 o 
   4 -16   0     1002.89      988.69     18.85 o 
   5 -16   0      737.77      733.79     27.13 o 
   6 -16   0      271.46      281.46      8.08 o 
   7 -16   0      185.49      177.33      7.13 o 
   8 -16   0       81.54       83.20      6.59 o 
   9 -16   0       43.69       46.68      5.89 o 
  10 -16   0       25.86        7.40      4.73 o 
   1 -15   0       62.83       53.88      1.80 o 
   2 -15   0      162.83      169.99      3.63 o 
   3 -15   0       51.20       49.40      1.73 o 
   4 -15   0      639.88      677.14     11.72 o 
   5 -15   0       18.66       10.86      1.34 o 
   6 -15   0      523.90      569.79     16.96 o 
   7 -15   0      409.83      404.70     13.22 o 
   8 -15   0      143.32      149.44      8.03 o 
   9 -15   0       38.92       50.95      7.93 o 
  10 -15   0       49.97        8.82      7.17 o 
  11 -15   0      157.97      164.85     15.41 o 
   0 -14   0     1936.09     1918.02     40.18 o 
   1 -14   0      132.55      112.25      2.61 o 
   2 -14   0       94.37       81.74      2.13 o 
   3 -14   0     1535.14     1484.58     23.43 o 
   4 -14   0       91.09       78.01      2.13 o 
   5 -14   0      762.74      702.03     14.58 o 
   6 -14   0      374.77      441.26     11.45 o 
   7 -14   0        2.07       -0.37      1.55 o 
   8 -14   0      275.02      280.20      8.34 o 
   9 -14   0       20.64       15.39      2.83 o 
  10 -14   0      198.46      214.65     10.82 o 
  11 -14   0        6.08       -6.98      6.98 o 
   1 -13   0       70.68       69.37      1.89 o 
   2 -13   0      173.07      154.57      3.14 o 
   3 -13   0       27.42       27.25      1.27 o 
   4 -13   0      194.72      216.11      4.24 o 
   5 -13   0      573.90      647.38     12.96 o 
   6 -13   0       53.39       60.16      2.57 o 
   7 -13   0       16.24        9.78      1.79 o 
   8 -13   0      102.93       85.41      3.75 o 
   9 -13   0       95.51       82.32      4.06 o 
  10 -13   0       86.59       84.18      6.72 o 
  11 -13   0        2.29       -3.67      3.67 o 
   0 -12   0      272.66      287.29      7.22 o 
   1 -12   0       63.76       49.20      1.49 o 
   2 -12   0      849.70      877.43     13.18 o 
   3 -12   0      914.72      911.70     13.74 o 
   4 -12   0     1992.33     1920.35     35.04 o 
   5 -12   0      358.51      380.99      7.96 o 
   6 -12   0      510.26      524.99     10.41 o 
   7 -12   0      163.32      137.56      4.00 o 
   8 -12   0        4.13        5.38      1.31 o 
   9 -12   0       62.53       48.03      2.84 o 
  10 -12   0      126.46      116.73     11.14 o 
  11 -12   0      165.69      137.22      9.21 o 
  12 -12   0       23.93       30.87     10.29 o 
   1 -11   0     1649.42     1476.85     21.64 o 
   2 -11   0      521.24      471.11      7.57 o 
   3 -11   0      126.91       98.86      2.16 o 
   4 -11   0      958.92      964.15     16.65 o 
   5 -11   0      879.74      912.33     16.83 o 
   6 -11   0      231.58      238.77      5.63 o 
   7 -11   0      316.22      297.84      6.76 o 
   8 -11   0       51.41       38.14      2.36 o 
   9 -11   0      399.84      423.46     12.92 o 
  10 -11   0      187.48      201.45     14.50 o 
  11 -11   0       44.93       50.68      6.14 o 
  12 -11   0      194.24       74.47     13.61 o 
   0 -10   0     3801.31     3791.33     76.12 o 
   1 -10   0       43.82       47.26      1.32 o 
   2 -10   0       31.36       21.27      0.92 o 
   3 -10   0      201.98      204.29      3.65 o 
   4 -10   0      353.67      365.20      9.06 o 
   5 -10   0       72.39       74.16      2.36 o 
   6 -10   0      244.08      254.98      5.66 o 
   7 -10   0      202.44      184.92      4.48 o 
   8 -10   0      342.32      324.27      7.53 o 
   9 -10   0      339.31      315.86      8.59 o 
  10 -10   0        7.42        2.40      2.42 o 
  11 -10   0       41.43       49.48      4.82 o 
  12 -10   0       35.17       43.70      7.59 o 
   1  -9   0     3093.66     3120.64     44.37 o 
   2  -9   0     1224.02     1289.35     18.67 o 
   3  -9   0     1406.25     1464.95     22.07 o 
   4  -9   0      745.80      690.11     11.47 o 
   5  -9   0      133.75      148.31      3.68 o 
   6  -9   0      245.37      249.45      5.74 o 
   7  -9   0      467.18      453.75      9.79 o 
   8  -9   0      318.19      301.27      6.76 o 
   9  -9   0      228.46      211.55      7.69 o 
  10  -9   0        6.68        8.43      2.59 o 
  11  -9   0      102.98       81.89      6.58 o 
  12  -9   0       42.38       56.60      8.64 o 
   0  -8   0      814.85      834.88     17.82 o 
   1  -8   0      221.86      237.31      3.93 o 
   2  -8   0      301.98      298.27      4.82 o 
   3  -8   0     2491.49     2559.74     37.68 o 
   4  -8   0      203.40      234.67      4.98 o 
   5  -8   0      285.34      283.34      6.10 o 
   6  -8   0       55.70       48.97      1.83 o 
   7  -8   0      138.97      116.97      3.08 o 
   8  -8   0      102.11       99.65      3.37 o 
   9  -8   0      844.82      811.74     15.51 o 
  10  -8   0       12.50        3.26      1.67 o 
  11  -8   0      121.49      101.58      7.48 o 
  12  -8   0       26.68       52.34      7.22 o 
   1  -7   0      898.67      771.33     11.51 o 
   2  -7   0      335.26      320.66      4.98 o 
   3  -7   0      146.86      148.46      2.62 o 
   4  -7   0     1925.89     2023.05     35.27 o 
   5  -7   0      276.07      314.69      6.32 o 
   6  -7   0      332.11      314.86      6.71 o 
   7  -7   0      816.41      835.41     15.84 o 
   8  -7   0       27.37       19.63      2.28 o 
   9  -7   0     1316.18     1466.64     33.29 o 
  10  -7   0      295.12      309.38     10.21 o 
  11  -7   0      301.16      249.90     10.75 o 
  12  -7   0       11.50       10.80      8.12 o 
  13  -7   0       23.66       31.89      7.54 o 
   0  -6   0    12204.74    11892.64    371.57 o 
   1  -6   0     2264.44     2184.72     31.05 o 
   2  -6   0     7485.88     7601.60    118.82 o 
   3  -6   0    10840.49    11440.88    191.15 o 
   4  -6   0     1112.34     1090.76     19.28 o 
   5  -6   0      524.67      548.36     10.12 o 
   6  -6   0     1992.10     2136.42     40.71 o 
   7  -6   0      245.64      233.74      5.41 o 
   8  -6   0      761.83      640.31     10.91 o 
   9  -6   0      330.77      334.30      8.56 o 
  10  -6   0      238.34      235.02      6.20 o 
  11  -6   0       11.59        5.94      2.41 o 
  12  -6   0       51.61       71.50      7.22 o 
  13  -6   0        5.51       -3.70      4.22 o 
   1  -5   0      782.67      686.17      9.94 o 
   2  -5   0     9755.75     9362.38    170.59 o 
   3  -5   0        5.43       11.17      0.68 o 
   4  -5   0     2884.48     2833.67     48.68 o 
   5  -5   0      134.90      126.39      2.52 o 
   6  -5   0      719.39      653.92     10.08 o 
   7  -5   0      134.71      128.73      2.48 o 
   8  -5   0     1556.05     1600.27     27.38 o 
   9  -5   0      391.80      364.45      6.93 o 
  10  -5   0      681.54      609.23     11.71 o 
  11  -5   0      302.08      284.36      8.87 o 
  12  -5   0      339.59      349.97     23.43 o 
  13  -5   0      394.94      605.67     49.33 o 
   0  -4   0     3565.04     3032.56     64.53 o 
   1  -4   0     4495.07     3952.55     64.84 o 
   2  -4   0     4337.44     4071.57     68.59 o 
   3  -4   0     7419.70     7552.01    130.04 o 
   4  -4   0     3944.06     3956.16     59.56 o 
   5  -4   0     1757.58     1814.03     26.15 o 
   6  -4   0      501.31      494.49      7.55 o 
   7  -4   0      526.08      516.20      8.40 o 
   8  -4   0     2416.35     2338.10     35.57 o 
   9  -4   0      142.37      126.80      3.18 o 
  10  -4   0      270.49      270.54      6.25 o 
  11  -4   0      143.43      122.90      3.65 o 
  12  -4   0       22.59       20.20      8.80 o 
  13  -4   0       14.15        7.76      4.54 o 
   1  -3   0      468.65      377.17      5.69 o 
   2  -3   0     7876.52     7135.22    202.45 o 
   3  -3   0      643.91      616.32      8.91 o 
   4  -3   0     1009.99     1081.33     15.52 o 
   5  -3   0      967.09      932.69     13.69 o 
   6  -3   0      614.73      611.38      9.33 o 
   7  -3   0       38.05       40.26      1.21 o 
   8  -3   0      166.40      195.69      3.65 o 
   9  -3   0      462.91      492.26      9.85 o 
  10  -3   0      875.90      814.17     15.48 o 
  11  -3   0       60.17       64.55      2.81 o 
  12  -3   0       50.19       12.16      2.85 o 
  13  -3   0       87.17      110.38     10.14 o 
   1  -2   0     1641.64     1435.33     24.96 o 
   2  -2   0     7461.97     6477.04    208.89 o 
   3  -2   0     4477.40     4406.23     75.47 o 
   4  -2   0     2014.41     1961.73     28.01 o 
   5  -2   0     1121.31     1122.32     16.39 o 
   6  -2   0     1358.79     1400.37     20.37 o 
   7  -2   0      414.15      421.25      6.57 o 
   8  -2   0       56.23       60.13      1.64 o 
   9  -2   0      712.63      725.17     11.50 o 
  10  -2   0      714.62      672.31     12.91 o 
  11  -2   0      312.90      352.60      9.56 o 
  12  -2   0       10.13        6.83      1.99 o 
  13  -2   0       11.10        1.36      4.78 o 
   1  -1   0     5234.38     4957.73    217.88 o 
   3  -1   0      469.65      407.53      5.96 o 
   4  -1   0      605.97      585.03      8.55 o 
   5  -1   0     4479.35     4516.09     63.36 o 
   6  -1   0      309.68      338.20      5.24 o 
   7  -1   0       50.52       59.66      1.52 o 
   8  -1   0      234.53      236.81      4.04 o 
   9  -1   0      663.75      664.29     10.67 o 
  10  -1   0       80.72       73.42      2.17 o 
  11  -1   0      113.76      110.22      3.20 o 
  12  -1   0       58.78       46.35      5.42 o 
   2   0   0     6724.94     6506.75    240.54 o 
   3   0   0     3496.74     3440.37     48.53 o 
   4   0   0      135.44      160.27      2.62 o 
   5   0   0     2135.47     2137.55     32.11 o 
   6   0   0     5727.89     6037.87     85.24 o 
   7   0   0       56.20       28.62      1.01 o 
   8   0   0       44.09       36.99      1.22 o 
   9   0   0     1772.45     1737.39     25.75 o 
  10   0   0      532.92      563.47     11.26 o 
  11   0   0        3.11       -1.34      1.34 o 
  12   0   0       12.75       14.94      2.40 o 
   1   1   0     5198.31     4722.92    175.68 o 
   3   1   0      473.32      399.39      5.95 o 
   4   1   0      603.20      577.70      8.54 o 
   5   1   0     4457.95     4451.58     63.33 o 
   6   1   0      300.27      327.25      5.22 o 
   7   1   0       50.56       62.52      1.48 o 
   8   1   0      235.97      241.70      4.06 o 
   9   1   0      659.52      659.64     10.34 o 
  10   1   0       80.64       74.32      2.48 o 
  11   1   0      112.85      113.17      3.47 o 
  12   1   0       60.96       54.55      3.72 o 
  13   1   0        9.53        2.76      5.33 o 
   1   2   0     1634.15     1398.06     24.95 o 
   2   2   0     7471.56     6824.85    252.88 o 
   3   2   0     4439.10     4507.92     75.51 o 
   4   2   0     2014.07     1972.09     28.02 o 
   5   2   0     1127.33     1142.93     16.40 o 
   6   2   0     1367.34     1422.88     20.37 o 
   7   2   0      411.12      421.74      6.72 o 
   8   2   0       57.88       60.07      1.46 o 
   9   2   0      711.74      711.24     12.13 o 
  10   2   0      710.54      677.65     13.10 o 
  11   2   0      315.71      342.91      8.02 o 
  12   2   0        9.61        7.79      6.73 o 
  13   2   0       10.81       -2.84      3.57 o 
   1   3   0      481.26      380.52      5.55 o 
   2   3   0     7904.91     7307.36    296.76 o 
   3   3   0      640.05      605.28      8.90 o 
   4   3   0     1003.95     1071.18     15.53 o 
   5   3   0      982.29      944.93     14.05 o 
   6   3   0      627.43      638.86      9.60 o 
   7   3   0       38.47       43.61      1.20 o 
   8   3   0      167.09      189.56      3.38 o 
   9   3   0      473.14      490.11      9.30 o 
  10   3   0      869.53      822.17     15.74 o 
  11   3   0       60.25       64.24      2.99 o 
  12   3   0       48.97       14.60      3.80 o 
  13   3   0       84.31       92.06      9.16 o 
   0   4   0     3591.28     3087.69     61.18 o 
   1   4   0     4487.20     3979.05     64.72 o 
   2   4   0     4334.08     4048.32     71.26 o 
   3   4   0     7473.90     7299.40    148.52 o 
   4   4   0     3922.65     4025.73     63.35 o 
   5   4   0     1751.17     1839.09     26.16 o 
   6   4   0      493.93      498.02      7.56 o 
   7   4   0      536.31      519.93      7.92 o 
   8   4   0     2397.96     2288.24     33.97 o 
   9   4   0      142.55      129.84      3.27 o 
  10   4   0      265.99      282.03      5.66 o 
  11   4   0      138.63      118.68      4.63 o 
  12   4   0       22.97       18.96      4.95 o 
  13   4   0       14.42       -3.70      3.70 o 
   1   5   0      772.41      670.31      9.93 o 
   2   5   0     9791.05     9554.72    246.22 o 
   3   5   0        5.70       11.85      0.69 o 
   4   5   0     2876.58     2884.64     48.71 o 
   5   5   0      141.06      130.01      2.53 o 
   6   5   0      708.22      655.85     10.39 o 
   7   5   0      133.52      127.32      2.76 o 
   8   5   0     1553.30     1560.77     24.08 o 
   9   5   0      386.24      365.18      8.97 o 
  10   5   0      681.75      610.30     12.77 o 
  11   5   0      300.54      278.15      7.76 o 
  12   5   0      338.77      345.29     23.21 o 
  13   5   0      394.21      504.95     21.65 o 
   0   6   0    12265.20    11605.02    757.00 o 
   1   6   0     2271.67     2169.61     31.89 o 
   2   6   0     7479.36     7406.79    131.33 o 
   3   6   0    10788.34    11284.34    205.76 o 
   4   6   0     1098.93     1102.97     19.30 o 
   5   6   0      520.09      547.06     10.12 o 
   6   6   0     1998.35     2105.31     38.05 o 
   7   6   0      249.29      232.24      5.10 o 
   8   6   0      770.10      633.93     11.16 o 
   9   6   0      331.43      339.74     10.97 o 
  10   6   0      243.08      203.29      5.60 o 
  11   6   0       12.86        5.27      2.05 o 
  12   6   0       50.55       66.63      6.61 o 
  13   6   0        5.41       -2.01      5.16 o 
   1   7   0      909.85      790.54     11.52 o 
   2   7   0      323.45      305.66      4.95 o 
   3   7   0      145.49      153.29      2.64 o 
   4   7   0     1923.31     2074.06     35.29 o 
   5   7   0      278.31      318.12      6.31 o 
   6   7   0      342.12      323.35      6.66 o 
   7   7   0      819.09      829.21     17.11 o 
   8   7   0       25.89       18.65      1.50 o 
   9   7   0     1324.44     1507.19     35.36 o 
  10   7   0      299.15      303.98      8.61 o 
  11   7   0      301.74      258.95     10.41 o 
  12   7   0       11.01       13.52      4.37 o 
  13   7   0       22.72       39.33      7.40 o 
   0   8   0      829.05      865.81     17.85 o 
   1   8   0      218.44      230.99      4.02 o 
   2   8   0      303.32      296.78      4.81 o 
   3   8   0     2462.21     2583.66     36.70 o 
   4   8   0      207.97      239.05      4.98 o 
   5   8   0      285.44      286.10      5.88 o 
   6   8   0       57.45       52.62      1.85 o 
   7   8   0      140.88      115.47      3.06 o 
   8   8   0      105.71       93.79      2.73 o 
   9   8   0      845.50      801.11     19.81 o 
  10   8   0       11.53       -0.67      1.71 o 
  11   8   0      123.29      111.67      5.62 o 
  12   8   0       25.83       44.95      6.32 o 
   1   9   0     3064.55     3096.59     44.35 o 
   2   9   0     1205.96     1262.84     18.64 o 
   3   9   0     1417.55     1495.99     21.51 o 
   4   9   0      745.42      703.77     11.90 o 
   5   9   0      140.10      158.04      3.72 o 
   6   9   0      252.52      259.35      5.93 o 
   7   9   0      469.77      461.80      9.04 o 
   8   9   0      321.85      304.24      8.41 o 
   9   9   0      231.44      192.98      8.82 o 
  10   9   0        6.26        4.64      1.94 o 
  11   9   0      103.38       90.90      5.77 o 
  12   9   0       40.84       55.81      8.05 o 
   0  10   0     3811.08     3771.75     76.12 o 
   1  10   0       41.86       43.46      1.30 o 
   2  10   0       31.83       21.87      0.93 o 
   3  10   0      201.90      207.34      3.67 o 
   4  10   0      346.55      349.53      5.99 o 
   5  10   0       71.12       71.09      2.31 o 
   6  10   0      245.12      262.46      5.68 o 
   7  10   0      203.18      180.48      4.52 o 
   8  10   0      344.47      331.33      7.76 o 
   9  10   0      339.11      308.70     11.40 o 
  10  10   0        8.14        5.36      1.47 o 
  11  10   0       42.49       57.16      5.41 o 
   1  11   0     1647.26     1478.43     21.62 o 
   2  11   0      536.33      480.17      7.58 o 
   3  11   0      128.51       97.51      2.15 o 
   4  11   0      960.06      959.59     14.71 o 
   5  11   0      879.72      921.44     16.83 o 
   6  11   0      224.78      236.31      5.59 o 
   7  11   0      315.43      293.58      7.26 o 
   8  11   0       53.30       40.17      2.10 o 
   9  11   0      394.62      453.09     13.60 o 
  10  11   0      184.17      215.00      9.45 o 
  11  11   0       45.03       57.30      5.60 o 
  12  11   0      193.76       77.05     13.24 o 
   0  12   0      262.16      264.99      6.77 o 
   1  12   0       66.09       49.92      1.51 o 
   2  12   0      851.16      858.09     13.14 o 
   3  12   0      898.56      908.47     14.45 o 
   4  12   0     1986.53     1893.63     28.38 o 
   5  12   0      357.64      389.18      7.99 o 
   6  12   0      516.58      526.27     10.91 o 
   7  12   0      163.89      136.13      4.11 o 
   8  12   0        4.08        4.65      1.32 o 
   9  12   0       62.94       44.05      2.54 o 
  10  12   0      124.38      117.43      7.75 o 
  11  12   0      167.72      132.02     16.73 o 
  12  12   0       23.33       38.04     11.03 o 
   1  13   0       73.65       70.00      1.89 o 
   2  13   0      168.88      151.66      3.12 o 
   3  13   0       26.52       26.72      1.20 o 
   4  13   0      195.44      222.04      4.07 o 
   5  13   0      563.83      639.63     12.95 o 
   6  13   0       50.58       55.61      2.51 o 
   7  13   0       16.18       10.46      1.66 o 
   8  13   0      100.52       76.83      3.38 o 
   9  13   0       99.35       79.62      5.33 o 
  10  13   0       86.90       90.44      8.89 o 
  11  13   0        2.34       -3.16      3.16 o 
   0  14   0     1959.26     1969.68     40.22 o 
   1  14   0      132.78      111.01      2.59 o 
   2  14   0       94.04       79.91      2.20 o 
   3  14   0     1546.42     1516.58     22.82 o 
   4  14   0       93.02       80.57      2.12 o 
   5  14   0      762.25      727.09     14.42 o 
   6  14   0      377.24      441.55     12.97 o 
   7  14   0        2.55       -1.23      1.23 o 
   8  14   0      271.06      273.97      9.50 o 
   9  14   0       20.71       15.03      2.15 o 
  10  14   0      202.38      222.88     20.11 o 
  11  14   0        6.88        3.24      4.55 o 
   1  15   0       64.56       53.22      1.79 o 
   2  15   0      167.62      169.96      3.63 o 
   3  15   0       51.98       53.20      1.80 o 
   4  15   0      641.31      682.84     12.47 o 
   5  15   0       18.30       11.05      1.32 o 
   6  15   0      528.93      597.17     14.06 o 
   7  15   0      409.13      396.30     11.96 o 
   8  15   0      141.86      148.91      5.37 o 
   9  15   0       38.75       41.61      5.18 o 
  10  15   0       50.08        9.93      3.79 o 
  11  15   0      158.73      132.01     19.31 o 
   0  16   0      465.82      466.85     11.36 o 
   1  16   0      197.02      206.57      4.33 o 
   2  16   0       45.02       38.06      1.65 o 
   3  16   0     2011.61     2067.29     32.04 o 
   4  16   0     1009.49      992.72     19.60 o 
   5  16   0      740.52      718.68     14.96 o 
   6  16   0      275.73      284.77      8.27 o 
   7  16   0      188.42      196.03      8.17 o 
   8  16   0       81.78       87.12      4.65 o 
   9  16   0       43.58       53.38      4.63 o 
  10  16   0       26.46        8.90      6.55 o 
   1  17   0      385.87      371.01      6.74 o 
   2  17   0      164.14      166.86      3.84 o 
   3  17   0      116.87      117.49      3.19 o 
   4  17   0      204.67      216.28      4.84 o 
   5  17   0      210.20      200.61      5.60 o 
   6  17   0       89.60       90.11      4.72 o 
   7  17   0       57.37       55.28      3.48 o 
   8  17   0       89.81       82.19      4.60 o 
   9  17   0       24.94       13.86      4.04 o 
  10  17   0       44.50       62.67      9.47 o 
   0  18   0      199.31      173.70      5.75 o 
   1  18   0      624.73      574.73     11.52 o 
   2  18   0      108.13      107.20      3.12 o 
   3  18   0      595.15      577.94     12.83 o 
   4  18   0      160.18      160.87      4.44 o 
   5  18   0      377.28      377.06     14.11 o 
   6  18   0      156.06      170.81      7.93 o 
   7  18   0       41.24       16.02      5.82 o 
   8  18   0      226.18      177.60     15.49 o 
   9  18   0        3.73       -4.41      4.41 o 
   1  19   0      195.36      205.81      4.68 o 
   2  19   0      456.92      450.90      8.83 o 
   3  19   0      174.31      193.37      5.32 o 
   4  19   0       84.06       83.63      3.16 o 
   5  19   0      750.39      770.62     33.54 o 
   6  19   0        4.91        2.63      2.00 o 
   7  19   0       32.75        5.55      3.05 o 
   8  19   0      108.17      109.75     10.66 o 
   9  19   0       36.90       54.21     12.68 o 
   0  20   0     1234.88     1407.47     36.71 o 
   1  20   0      157.48      151.57      4.15 o 
   2  20   0      219.40      229.62      5.68 o 
   3  20   0      688.69      630.44     15.13 o 
   4  20   0      577.36      612.79     16.34 o 
   5  20   0       10.96        3.22      1.49 o 
   6  20   0      105.31       78.27      6.69 o 
   7  20   0       19.75       26.86      3.61 o 
   8  20   0        0.45       -2.79      3.55 o 
   1  21   0       16.06       16.62      1.94 o 
   2  21   0      148.18      148.24      5.11 o 
   3  21   0        6.46        3.24      1.84 o 
   4  21   0       29.41       17.30      2.36 o 
   5  21   0      113.39      122.37      6.69 o 
   6  21   0      266.97      326.05     14.19 o 
   7  21   0      257.79      335.13     24.96 o 
   0  22   0      171.17      180.24      6.98 o 
   1  22   0       56.49       49.50      4.72 o 
   2  22   0      302.61      313.22      8.70 o 
   3  22   0       71.28       65.38      5.16 o 
   4  22   0       12.00       16.02      3.86 o 
   5  22   0      118.26      157.19      7.56 o 
   6  22   0       71.38       72.18      6.71 o 
   7  22   0      275.29      246.05     19.59 o 
   1  23   0      113.80       90.83      6.17 o 
   2  23   0       67.70       68.86      5.49 o 
   3  23   0       10.87        1.32      2.34 o 
   4  23   0       58.26       66.90      6.19 o 
   5  23   0      230.11      260.20     17.22 o 
   6  23   0      178.14      227.16     16.56 o 
   0  24   0       30.67       31.19      4.49 o 
   1  24   0      155.13       88.76     10.05 o 
   2  24   0      160.61      123.51      8.39 o 
   3  24   0      199.74      286.84     15.22 o 
   4  24   0       71.15       95.55     10.24 o 
   5  24   0       81.05       78.55     15.44 o 
   1  25   0      124.61      108.48      7.01 o 
   2  25   0        0.39       -3.10      3.10 o 
   3  25   0       24.00       18.03      5.68 o 
   0  26   0      180.54      165.94     11.25 o 
   1  26   0       13.76        5.51      3.33 o 
  -1 -26   1       17.63       10.45      5.99 o 
   0 -26   1       23.50       33.93      5.55 o 
   1 -26   1      153.14      176.21     11.23 o 
  -4 -25   1      106.33      114.47     15.20 o 
  -2 -25   1       16.36       -0.11      4.12 o 
  -1 -25   1       95.53       71.76      7.81 o 
   0 -25   1      139.02      144.21      8.03 o 
   1 -25   1       74.47       26.13      7.33 o 
   2 -25   1        0.05       -6.98      7.35 o 
  -5 -24   1       72.32        7.54      9.01 o 
  -4 -24   1       65.46       60.10     13.97 o 
  -3 -24   1      307.13      159.93      9.77 o 
  -2 -24   1       40.35       20.12      5.28 o 
  -1 -24   1       82.92       85.27      5.29 o 
   0 -24   1      253.41      234.53     11.50 o 
   1 -24   1      166.67      184.34      9.37 o 
   2 -24   1       81.63       78.24      7.02 o 
   3 -24   1      193.74      234.48     14.39 o 
   4 -24   1      285.83      382.56     26.95 o 
   5 -24   1       62.78      101.27     12.98 o 
  -6 -23   1      276.10      354.85     56.11 o 
  -5 -23   1      136.89      194.38     20.78 o 
  -4 -23   1       22.65       19.17      5.75 o 
  -3 -23   1      146.59      153.98      7.37 o 
  -2 -23   1      249.34      296.88      8.32 o 
  -1 -23   1        2.14       -3.04      3.04 o 
   0 -23   1       27.27       16.11      3.03 o 
   1 -23   1      257.15      309.60     10.78 o 
   2 -23   1      565.12      605.33     15.26 o 
   3 -23   1       19.52       -2.54      2.54 o 
   4 -23   1       76.71       63.97      7.48 o 
   5 -23   1      158.51       87.33     17.10 o 
   6 -23   1       75.69       36.21     11.39 o 
  -7 -22   1       40.06       18.81      8.01 o 
  -6 -22   1       32.41       43.57      7.22 o 
  -5 -22   1      102.48       81.98      7.81 o 
  -4 -22   1       87.06       75.13      7.14 o 
  -3 -22   1      127.43      139.11      7.06 o 
  -2 -22   1       63.27       61.52      4.07 o 
  -1 -22   1       80.51       73.82      3.68 o 
   0 -22   1      234.27      239.01      6.47 o 
   1 -22   1       28.52       10.56      2.96 o 
   2 -22   1       20.40       14.91      2.16 o 
   3 -22   1       10.27        7.56      2.27 o 
   4 -22   1      273.78      295.47     13.32 o 
   5 -22   1      122.07      168.69     12.31 o 
   6 -22   1       10.65        6.63      5.67 o 
   7 -22   1       30.82        1.17      5.30 o 
  -8 -21   1       23.21        2.75      6.32 o 
  -7 -21   1      138.83      154.70     11.09 o 
  -6 -21   1      165.17      211.42     10.13 o 
  -5 -21   1      203.12      261.25     10.67 o 
  -4 -21   1      724.29      800.04     34.99 o 
  -3 -21   1      187.58      161.87      6.19 o 
  -2 -21   1      700.21      740.20     21.07 o 
  -1 -21   1       26.05       15.83      2.72 o 
   0 -21   1        9.44        4.95      1.57 o 
   1 -21   1        6.41       -0.46      1.30 o 
   2 -21   1      475.65      458.99     11.39 o 
   3 -21   1       41.08       43.57      4.64 o 
   4 -21   1       93.89       71.48      6.59 o 
   5 -21   1       86.32       73.44      5.66 o 
   6 -21   1       12.19        7.79      4.59 o 
   7 -21   1       79.67       68.24      8.05 o 
  -7 -20   1       97.06      113.13      9.62 o 
  -6 -20   1       92.06       94.68      7.06 o 
  -5 -20   1       68.22       39.66      3.91 o 
  -4 -20   1      115.91      118.53      3.67 o 
  -3 -20   1      521.11      532.93     15.70 o 
  -2 -20   1      411.37      407.20     11.32 o 
  -1 -20   1       10.30        8.07      1.50 o 
   0 -20   1       37.95       28.11      2.65 o 
   1 -20   1       37.01       36.59      3.14 o 
   2 -20   1       16.72       13.63      2.15 o 
   3 -20   1      751.34      838.37     28.54 o 
   4 -20   1      133.99      104.71      4.98 o 
   5 -20   1       62.15       61.18      4.72 o 
   6 -20   1       67.58       62.10      6.65 o 
   7 -20   1       65.26       58.64      6.36 o 
   8 -20   1       43.15       49.34      9.97 o 
  -9 -19   1      224.32      181.15     21.89 o 
  -8 -19   1       72.48       60.13      7.32 o 
  -7 -19   1       95.34      112.88      6.34 o 
  -6 -19   1      182.45      147.46      8.69 o 
  -5 -19   1      108.20       85.62      3.18 o 
  -4 -19   1      152.61      152.70      5.32 o 
  -3 -19   1      269.90      296.89      6.78 o 
  -2 -19   1       74.09       66.51      2.54 o 
  -1 -19   1      203.05      199.08      4.53 o 
   0 -19   1      256.51      243.60      5.46 o 
   1 -19   1      668.68      673.98     11.85 o 
   2 -19   1      229.51      252.43      6.15 o 
   3 -19   1       85.85       64.41      2.73 o 
   4 -19   1        8.59        4.78      1.35 o 
   5 -19   1      100.08      113.94      4.99 o 
   6 -19   1      132.76      166.68      8.79 o 
   7 -19   1      195.22      234.08     16.75 o 
   8 -19   1      128.06      176.97     15.36 o 
   9 -19   1      173.43      281.97     21.14 o 
  -9 -18   1       69.58       55.51     12.13 o 
  -8 -18   1      240.99      256.49     11.58 o 
  -7 -18   1      198.93      222.99      8.61 o 
  -6 -18   1      116.76       99.31      6.13 o 
  -5 -18   1      509.84      459.43     10.99 o 
  -4 -18   1      205.17      205.21      6.49 o 
  -3 -18   1      328.01      327.63      7.02 o 
  -2 -18   1      195.48      192.69      4.42 o 
  -1 -18   1      248.47      249.17      5.58 o 
   0 -18   1      186.73      180.71      4.39 o 
   1 -18   1       75.38       73.89      2.52 o 
   2 -18   1       37.20       33.18      2.03 o 
   3 -18   1      626.51      625.91     12.64 o 
   4 -18   1       55.63       42.75      2.42 o 
   5 -18   1      311.86      225.83      8.72 o 
   6 -18   1       27.10       30.34      3.00 o 
   7 -18   1      272.49      297.29     10.66 o 
   8 -18   1      116.87      129.22      8.01 o 
   9 -18   1       47.68       59.09     18.38 o 
 -10 -17   1      226.95      310.58     21.62 o 
  -9 -17   1       26.98        7.48      4.44 o 
  -8 -17   1       49.86       42.22      6.54 o 
  -7 -17   1      100.85      114.09      5.48 o 
  -6 -17   1       21.75       10.15      2.21 o 
  -5 -17   1      455.81      423.64      8.78 o 
  -4 -17   1      112.62      100.85      3.51 o 
  -3 -17   1     1653.10     1757.46     28.66 o 
  -2 -17   1      420.33      359.01      6.88 o 
  -1 -17   1       11.72        8.09      1.03 o 
   0 -17   1      798.98      786.05     13.46 o 
   1 -17   1      554.14      562.98     10.43 o 
   2 -17   1      197.30      204.40      4.30 o 
   3 -17   1      625.26      634.27     12.11 o 
   4 -17   1      874.31      943.59     18.19 o 
   5 -17   1       16.50       12.32      1.38 o 
   6 -17   1      197.00      213.43      7.31 o 
   7 -17   1      111.42       76.77      5.45 o 
   8 -17   1       85.39       71.98      7.67 o 
   9 -17   1       71.55      113.59     10.39 o 
  10 -17   1       50.51       32.35     13.05 o 
 -10 -16   1      206.56      281.27     20.43 o 
  -9 -16   1      127.08      115.18     10.30 o 
  -8 -16   1       33.38       29.66      3.33 o 
  -7 -16   1      366.18      426.84     12.87 o 
  -6 -16   1       19.24        9.61      1.97 o 
  -5 -16   1      394.84      365.73      8.47 o 
  -4 -16   1      254.79      263.46      5.23 o 
  -3 -16   1      268.09      277.65      5.51 o 
  -2 -16   1      389.31      370.20      6.75 o 
  -1 -16   1       78.87       58.00      2.04 o 
   0 -16   1      714.89      731.97     11.75 o 
   1 -16   1     1017.64     1053.21     17.01 o 
   2 -16   1      227.86      215.59      4.31 o 
   3 -16   1      752.35      804.83     13.00 o 
   4 -16   1       93.67       90.52      2.66 o 
   5 -16   1      126.17      112.09      5.48 o 
   6 -16   1     1327.02     1354.86     47.98 o 
   7 -16   1       61.28       70.09      4.51 o 
   8 -16   1       15.42        1.42      3.23 o 
   9 -16   1       39.24       10.63      5.46 o 
  10 -16   1      161.92      111.79     17.28 o 
 -11 -15   1       26.88       -3.12      6.12 o 
  -9 -15   1      154.99      155.34      8.75 o 
  -8 -15   1      875.83      933.03     34.67 o 
  -7 -15   1       79.87       92.07      4.15 o 
  -6 -15   1      519.27      538.61     17.03 o 
  -5 -15   1      103.17       82.36      2.46 o 
  -4 -15   1      155.68      178.04      4.38 o 
  -3 -15   1      285.45      269.47      5.04 o 
  -2 -15   1      469.09      415.65      7.75 o 
  -1 -15   1      638.24      598.41      9.98 o 
   0 -15   1      766.35      736.16     11.70 o 
   1 -15   1      196.18      183.39      3.80 o 
   2 -15   1       69.72       81.37      2.37 o 
   3 -15   1      528.75      506.62      8.56 o 
   4 -15   1      532.17      526.10     12.19 o 
   5 -15   1      789.67      691.30     14.66 o 
   6 -15   1      104.95       88.75      3.72 o 
   7 -15   1       43.22       35.32      3.32 o 
   8 -15   1      197.12      173.27      8.14 o 
   9 -15   1       62.03       80.10      7.00 o 
  10 -15   1       74.80       92.38      6.90 o 
  11 -15   1      156.15      141.02     21.88 o 
 -11 -14   1        5.28        4.59      7.17 o 
 -10 -14   1       81.33      100.43      8.34 o 
  -9 -14   1       12.22       -0.86      2.13 o 
  -8 -14   1       62.39       43.65      3.03 o 
  -7 -14   1       35.55       41.10      3.04 o 
  -6 -14   1      299.34      313.90      8.22 o 
  -5 -14   1       89.57       82.95      2.97 o 
  -4 -14   1      167.29      161.08      3.35 o 
  -3 -14   1        1.50        0.95      0.64 o 
  -2 -14   1      492.87      497.01      8.62 o 
  -1 -14   1      675.72      663.93     10.81 o 
   0 -14   1     1205.85     1201.40     17.98 o 
   1 -14   1       91.63       71.66      2.05 o 
   2 -14   1      829.70      836.94     13.20 o 
   3 -14   1      571.53      540.66      9.10 o 
   4 -14   1      349.69      352.28      7.42 o 
   5 -14   1      269.65      282.44      7.15 o 
   6 -14   1        2.60        0.55      1.21 o 
   7 -14   1      105.64       92.96      3.80 o 
   8 -14   1       51.97       47.91      3.81 o 
   9 -14   1       52.74       51.97      5.87 o 
  10 -14   1       33.85       35.08      5.27 o 
  11 -14   1      161.79      239.95     25.38 o 
 -11 -13   1      169.37      246.88     13.12 o 
 -10 -13   1      193.71      192.44      9.29 o 
  -9 -13   1       43.74       29.41      2.70 o 
  -8 -13   1       68.85       61.20      3.95 o 
  -7 -13   1      302.55      287.82      7.07 o 
  -6 -13   1      172.30      128.37      4.08 o 
  -5 -13   1     1484.69     1514.37     36.25 o 
  -4 -13   1      323.22      344.23      7.02 o 
  -3 -13   1      339.95      321.67      5.85 o 
  -2 -13   1       75.21       73.84      1.94 o 
  -1 -13   1       15.21       10.02      0.89 o 
   0 -13   1     2046.06     2120.89     30.53 o 
   1 -13   1       18.75       16.23      1.00 o 
   2 -13   1      396.13      383.28      6.36 o 
   3 -13   1     1262.06     1277.32     21.87 o 
   4 -13   1       15.26        9.28      0.80 o 
   5 -13   1      437.62      408.70      9.31 o 
   6 -13   1       66.19       73.73      2.82 o 
   7 -13   1      135.52      130.71      4.15 o 
   8 -13   1      284.08      263.01      9.18 o 
   9 -13   1      132.20      121.33     12.07 o 
  10 -13   1      237.94      279.12     13.21 o 
  11 -13   1       49.65       57.16      7.60 o 
 -12 -12   1        3.67       -3.31      6.80 o 
 -11 -12   1      164.98      168.45     10.15 o 
 -10 -12   1        3.09       -2.50      2.50 o 
  -9 -12   1      163.33      212.81      8.39 o 
  -8 -12   1      653.60      745.40     15.95 o 
  -7 -12   1      103.08       98.66      3.38 o 
  -6 -12   1      388.42      366.29      7.77 o 
  -5 -12   1      491.48      481.41     10.21 o 
  -4 -12   1     1159.62     1170.59     21.11 o 
  -3 -12   1      386.40      336.89      5.92 o 
  -2 -12   1     1639.58     1593.14     23.12 o 
  -1 -12   1     2576.33     2437.37     34.88 o 
   0 -12   1     1113.62     1159.08     17.20 o 
   1 -12   1      304.09      290.84      5.04 o 
   2 -12   1      707.48      633.53      9.83 o 
   3 -12   1      722.04      690.37     12.72 o 
   4 -12   1      615.00      602.18     11.40 o 
   5 -12   1     1391.99     1429.81     23.80 o 
   6 -12   1      922.80     1003.41     21.67 o 
   7 -12   1      279.48      299.16      6.82 o 
   8 -12   1      448.49      418.99     18.48 o 
   9 -12   1      196.11      157.18      6.54 o 
  10 -12   1      120.16      110.60      6.22 o 
 -11 -11   1       39.96       33.10      6.98 o 
 -10 -11   1      168.67      128.20      8.94 o 
  -9 -11   1      249.55      252.39      6.93 o 
  -8 -11   1      132.80      119.21      3.68 o 
  -7 -11   1      534.60      560.06     11.07 o 
  -6 -11   1     1053.54     1075.42     20.39 o 
  -5 -11   1      876.78      924.88     16.77 o 
  -4 -11   1      204.81      181.17      3.60 o 
  -3 -11   1      207.68      198.68      3.79 o 
  -2 -11   1     2118.86     2117.64     30.52 o 
  -1 -11   1     1112.82     1062.09     15.76 o 
   0 -11   1      476.03      532.56      8.30 o 
   1 -11   1      453.96      439.30      7.06 o 
   2 -11   1       85.01       77.30      1.85 o 
   3 -11   1      269.78      218.87      3.96 o 
   4 -11   1      244.27      220.63      5.12 o 
   5 -11   1      523.58      560.07     11.39 o 
   6 -11   1      109.43      140.68      3.93 o 
   7 -11   1      156.67      168.68      4.70 o 
   8 -11   1      101.36       95.46      3.51 o 
   9 -11   1       81.10       73.91      4.45 o 
  10 -11   1       34.33       32.19      3.50 o 
  11 -11   1       92.62       99.44     10.53 o 
  12 -11   1       24.41       -3.61      4.87 o 
 -12 -10   1      232.56      126.35     16.74 o 
 -11 -10   1      142.70      149.71      8.32 o 
 -10 -10   1      299.79      371.27     10.99 o 
  -9 -10   1       52.29       52.97      4.16 o 
  -8 -10   1      595.85      620.54     12.47 o 
  -7 -10   1      769.26      797.82     14.80 o 
  -6 -10   1       79.93       65.41      2.35 o 
  -5 -10   1      185.30      197.41      4.62 o 
  -4 -10   1     3388.19     3544.37     51.33 o 
  -3 -10   1     2618.92     2670.84     38.29 o 
  -2 -10   1     2655.82     2637.76     37.62 o 
  -1 -10   1     3084.26     2990.81     42.73 o 
   0 -10   1      159.79      171.77      3.12 o 
   1 -10   1     2582.26     2480.65     35.80 o 
   2 -10   1      807.10      755.85     11.49 o 
   3 -10   1       81.04       85.11      1.93 o 
   4 -10   1     1393.60     1366.78     21.49 o 
   5 -10   1      291.43      280.77      6.26 o 
   6 -10   1      183.60      166.80      4.23 o 
   7 -10   1        2.35       -0.54      0.88 o 
   8 -10   1      104.44       89.58      2.88 o 
   9 -10   1      123.06       89.74      4.83 o 
  10 -10   1      358.36      382.46     16.69 o 
  11 -10   1      110.66       98.56      6.91 o 
 -12  -9   1       10.17       -4.59      5.70 o 
 -11  -9   1      137.57      125.46      7.53 o 
 -10  -9   1       61.40       85.88      4.55 o 
  -9  -9   1       65.74       79.02      3.60 o 
  -8  -9   1      602.96      681.74     14.13 o 
  -7  -9   1      493.18      489.18     10.58 o 
  -6  -9   1      196.91      201.19      5.02 o 
  -5  -9   1      188.57      208.67      4.81 o 
  -4  -9   1       95.62      115.00      2.98 o 
  -3  -9   1     3446.63     3239.14     46.35 o 
  -2  -9   1     3144.71     3053.80     43.30 o 
  -1  -9   1      285.79      264.46      4.43 o 
   0  -9   1     1670.83     1559.25     22.53 o 
   1  -9   1      310.69      320.65      5.14 o 
   2  -9   1      487.58      456.76      7.48 o 
   3  -9   1     3044.15     3002.47     44.02 o 
   4  -9   1      564.72      539.49      8.46 o 
   5  -9   1      869.43      874.92     17.24 o 
   6  -9   1      295.10      294.39      6.56 o 
   7  -9   1       25.42       28.58      1.68 o 
   8  -9   1       47.28       45.61      2.24 o 
   9  -9   1      158.98      169.15      5.17 o 
  10  -9   1      174.60      186.55      8.24 o 
  11  -9   1      146.57      129.39      8.81 o 
  12  -9   1       16.16       20.25      6.41 o 
 -13  -8   1        4.62       -4.81      4.81 o 
 -12  -8   1       10.66       -1.65      3.31 o 
 -11  -8   1       44.39       46.71      4.02 o 
 -10  -8   1      197.91      189.51      5.89 o 
  -9  -8   1      387.68      368.78      8.41 o 
  -8  -8   1      872.94      926.85     19.93 o 
  -7  -8   1      530.40      515.98      9.90 o 
  -6  -8   1      288.09      282.26      5.92 o 
  -5  -8   1     1108.42     1102.51     19.60 o 
  -4  -8   1      247.72      187.80      4.21 o 
  -3  -8   1     2746.85     2883.45     42.03 o 
  -2  -8   1       68.16       60.05      1.40 o 
  -1  -8   1      678.13      639.11      9.86 o 
   0  -8   1     1301.71     1295.71     18.87 o 
   1  -8   1     3122.26     3103.87     44.20 o 
   2  -8   1     6099.66     6216.13     88.62 o 
   3  -8   1     2637.88     2734.59     40.54 o 
   4  -8   1      994.29      934.39     13.79 o 
   5  -8   1      334.53      364.48      7.21 o 
   6  -8   1        3.12        2.34      0.71 o 
   7  -8   1      774.03      737.25     14.25 o 
   8  -8   1     1195.75     1312.54     26.66 o 
   9  -8   1       52.79       50.04      3.77 o 
  10  -8   1      180.65      193.50      7.16 o 
  11  -8   1       76.51       98.25      6.25 o 
  12  -8   1       13.61       -2.57      4.12 o 
 -13  -7   1       45.91       38.59     10.11 o 
 -11  -7   1       72.09       61.85      4.55 o 
 -10  -7   1       47.07       39.56      2.69 o 
  -9  -7   1      122.99      126.93      4.17 o 
  -8  -7   1      323.63      330.11      6.88 o 
  -7  -7   1      666.66      736.56     14.15 o 
  -6  -7   1      596.53      579.09     11.04 o 
  -5  -7   1       76.65       89.65      2.41 o 
  -4  -7   1     1598.94     1641.15     29.58 o 
  -3  -7   1     8429.82     8757.92    148.41 o 
  -2  -7   1     4317.09     4033.89     58.84 o 
  -1  -7   1      233.79      218.50      3.70 o 
   0  -7   1     1337.11     1301.58     18.74 o 
   1  -7   1     1792.55     1644.75     23.85 o 
   2  -7   1     1250.84     1172.01     17.23 o 
   3  -7   1    10261.47    10937.94    191.12 o 
   4  -7   1      785.20      764.46     11.76 o 
   5  -7   1     1005.75     1114.15     21.80 o 
   6  -7   1      658.00      718.21     14.09 o 
   7  -7   1       14.97       11.99      1.40 o 
   8  -7   1      243.92      227.98      6.41 o 
   9  -7   1      312.60      362.13     10.35 o 
  10  -7   1      106.43      101.57      4.22 o 
  11  -7   1      232.57      218.53     10.32 o 
  12  -7   1       41.69       14.52     10.66 o 
 -13  -6   1      139.29      186.42     26.66 o 
 -12  -6   1      185.66      232.72     12.74 o 
 -11  -6   1       70.78       73.09      5.56 o 
 -10  -6   1       18.77        6.09      1.42 o 
  -9  -6   1      975.07      932.62     19.43 o 
  -8  -6   1      328.18      333.27      6.80 o 
  -7  -6   1      479.74      517.42     11.21 o 
  -6  -6   1      683.16      685.24     12.68 o 
  -5  -6   1      508.39      556.65     10.39 o 
  -4  -6   1      423.22      392.69      7.40 o 
  -3  -6   1      305.93      316.00      6.05 o 
  -2  -6   1      291.03      294.92      4.69 o 
  -1  -6   1    10237.58    10434.92    189.01 o 
   0  -6   1     3071.46     2816.75     40.23 o 
   1  -6   1      560.09      551.42      8.22 o 
   2  -6   1     4376.68     4237.70     60.20 o 
   3  -6   1     4573.90     4596.24     73.64 o 
   4  -6   1      461.67      475.70      7.51 o 
   5  -6   1      120.96      131.05      2.37 o 
   6  -6   1      749.00      717.10     12.95 o 
   7  -6   1      254.38      263.54      5.22 o 
   8  -6   1      397.82      405.59      7.92 o 
   9  -6   1      609.39      620.68     11.77 o 
  10  -6   1      288.67      271.46      6.90 o 
  11  -6   1      427.74      404.02     12.20 o 
  12  -6   1       41.02       -3.86     13.23 o 
  13  -6   1      166.79      224.10     16.64 o 
 -13  -5   1       40.42       31.77      5.78 o 
 -12  -5   1      203.44      270.60     11.61 o 
 -11  -5   1       21.34       12.63      2.25 o 
 -10  -5   1      749.10      750.21     15.63 o 
  -9  -5   1      213.58      197.46      3.64 o 
  -8  -5   1      255.09      215.01      3.75 o 
  -7  -5   1      260.73      248.10      4.29 o 
  -6  -5   1     1542.98     1538.57     24.23 o 
  -5  -5   1     2132.04     2117.79     36.91 o 
  -4  -5   1      229.44      236.62      4.73 o 
  -3  -5   1      150.83      154.67      3.25 o 
  -2  -5   1      999.51      861.71     12.48 o 
  -1  -5   1    17366.07    17417.53   1076.16 o 
   0  -5   1    23638.48    24899.27   1537.78 o 
   1  -5   1     7767.63     7629.10    123.66 o 
   2  -5   1     3761.83     3569.08     51.74 o 
   3  -5   1     2358.95     2237.46     32.05 o 
   4  -5   1     1360.62     1269.35     18.48 o 
   5  -5   1     2488.08     2677.33     37.89 o 
   6  -5   1        1.94        5.87      0.63 o 
   7  -5   1      800.12      833.74     16.27 o 
   8  -5   1      132.75      122.82      3.07 o 
   9  -5   1     1093.28     1072.00     26.47 o 
  10  -5   1       77.17       80.79      2.61 o 
  11  -5   1      230.84      194.73      6.55 o 
  12  -5   1       83.70      108.86     13.31 o 
  13  -5   1       29.65       24.89      5.54 o 
 -13  -4   1       39.77       59.39      7.55 o 
 -12  -4   1      153.05      154.31     10.06 o 
 -11  -4   1      239.24      212.89      5.50 o 
 -10  -4   1       66.03       64.16      2.19 o 
  -9  -4   1      207.11      229.76      4.12 o 
  -8  -4   1       87.21      100.61      2.12 o 
  -7  -4   1       45.72       47.98      1.40 o 
  -6  -4   1     2066.17     2147.90     31.12 o 
  -5  -4   1      347.60      342.43      5.34 o 
  -4  -4   1     4434.51     4293.12     72.47 o 
  -3  -4   1     1677.06     1634.19     29.25 o 
  -2  -4   1      863.86      787.12     11.56 o 
  -1  -4   1       76.59       67.75      1.31 o 
   0  -4   1     1841.52     1662.71     23.74 o 
   1  -4   1     9685.45     8862.99    251.87 o 
   2  -4   1    13299.27    14349.01    607.65 o 
   3  -4   1     3439.57     3211.21     46.83 o 
   4  -4   1      198.16      170.67      2.78 o 
   5  -4   1      755.78      767.39     12.06 o 
   6  -4   1      816.33      815.40     12.87 o 
   7  -4   1       14.63       19.83      1.08 o 
   8  -4   1      143.25      135.65      3.02 o 
   9  -4   1      565.57      544.83     11.40 o 
  10  -4   1      519.70      519.62     14.28 o 
  11  -4   1      303.24      285.85      6.32 o 
  12  -4   1        0.60       -0.36      4.29 o 
 -13  -3   1        3.63       -4.08      4.08 o 
 -12  -3   1      179.57      224.14     15.87 o 
 -11  -3   1      185.79      210.74      4.80 o 
 -10  -3   1      657.20      644.05     11.81 o 
  -9  -3   1      303.18      296.65      6.31 o 
  -8  -3   1      380.90      368.13      5.95 o 
  -7  -3   1       12.68       12.34      0.90 o 
  -6  -3   1      250.40      220.88      3.71 o 
  -5  -3   1     1088.37     1076.68     16.84 o 
  -4  -3   1     3752.09     3828.80     54.15 o 
  -3  -3   1     7162.83     7116.81    133.94 o 
  -1  -3   1      493.80      399.99      5.90 o 
   0  -3   1      405.69      364.92      5.35 o 
   1  -3   1      755.58      643.91      9.53 o 
   2  -3   1     3228.12     3109.22     51.15 o 
   3  -3   1     1757.51     1598.52     22.97 o 
   4  -3   1      684.26      695.54     10.34 o 
   5  -3   1     1398.12     1256.71     19.21 o 
   6  -3   1     2150.07     2204.52     36.60 o 
   7  -3   1      822.85      816.68     14.05 o 
   8  -3   1        5.25        4.79      0.72 o 
   9  -3   1      970.81      905.29     16.26 o 
  10  -3   1        2.34        5.04      0.93 o 
  11  -3   1      257.33      224.07      5.77 o 
  12  -3   1       87.10      100.03      7.26 o 
  13  -3   1       27.80       24.62      5.83 o 
 -13  -2   1       33.88       -0.82      3.96 o 
 -12  -2   1      102.81       81.15      4.95 o 
 -11  -2   1      118.26      116.92      3.00 o 
 -10  -2   1      377.30      370.64      6.83 o 
  -9  -2   1      308.28      313.37      5.15 o 
  -8  -2   1      225.98      221.40      4.21 o 
  -7  -2   1      348.72      325.86      5.35 o 
  -6  -2   1     1214.95     1272.17     18.67 o 
  -5  -2   1      992.50      980.07     14.46 o 
  -4  -2   1     1534.09     1557.17     22.47 o 
  -3  -2   1      863.64      775.05     11.14 o 
  -2  -2   1     6032.62     5966.57    125.04 o 
  -1  -2   1      617.67      546.93      8.06 o 
   1  -2   1     3991.05     3669.97     67.84 o 
   2  -2   1     8606.80     8403.28    486.51 o 
   3  -2   1      271.94      272.27      4.39 o 
   4  -2   1     2033.13     1954.78     31.26 o 
   5  -2   1      535.02      506.90      8.58 o 
   6  -2   1     1742.51     1655.47     26.70 o 
   7  -2   1     1388.53     1315.97     21.40 o 
   8  -2   1      449.21      469.10      8.24 o 
   9  -2   1      486.60      475.98      9.56 o 
  10  -2   1      483.56      479.32      8.86 o 
  11  -2   1      541.11      606.58     12.65 o 
  12  -2   1        7.29       11.10      2.51 o 
  13  -2   1       40.99       30.32      9.01 o 
 -13  -1   1       65.64       43.56      9.37 o 
 -12  -1   1      434.83      415.02     10.48 o 
 -11  -1   1       44.44       33.16      1.58 o 
 -10  -1   1      379.45      405.19      6.89 o 
  -9  -1   1       59.84       68.86      1.86 o 
  -8  -1   1     2762.33     2748.63     39.61 o 
  -7  -1   1      811.93      788.70     12.46 o 
  -6  -1   1     3618.85     3718.06     52.65 o 
  -5  -1   1     1270.28     1216.71     17.54 o 
  -4  -1   1     3783.48     3857.69     54.43 o 
  -3  -1   1      712.21      710.05     10.16 o 
  -2  -1   1     8986.87     8266.62    529.58 o 
  -1  -1   1      749.38      661.20      9.69 o 
   0  -1   1     7362.19     7805.33    499.14 o 
   1  -1   1     3676.44     3360.60     74.32 o 
   3  -1   1      240.13      164.37      2.94 o 
   4  -1   1      339.92      294.29      5.10 o 
   5  -1   1      512.03      499.92      7.81 o 
   6  -1   1      207.55      214.04      3.71 o 
   7  -1   1      593.73      530.10      9.75 o 
   8  -1   1       24.64       20.48      1.18 o 
   9  -1   1     1559.79     1604.54     27.60 o 
  10  -1   1       59.84       61.74      2.73 o 
  11  -1   1      158.03      165.48      5.05 o 
  12  -1   1      386.20      406.68     11.05 o 
 -12   0   1        2.53       -0.85      1.76 o 
 -11   0   1        2.61        3.48      0.97 o 
 -10   0   1      235.44      275.65      6.44 o 
  -9   0   1      679.23      714.74     10.87 o 
  -8   0   1       59.48       60.32      1.60 o 
  -7   0   1     1039.39     1087.13     15.94 o 
  -6   0   1      216.02      208.79      3.52 o 
  -5   0   1     2421.23     2347.18     35.25 o 
  -4   0   1     3473.75     3459.40     51.46 o 
  -3   0   1     3226.01     3329.62     47.04 o 
  -2   0   1      108.28      100.24      1.65 o 
  -1   0   1     1955.65     1907.24     26.89 o 
   0   0   1     2270.01     2148.36     35.03 o 
   1   0   1     1311.42     1155.64     18.93 o 
   2   0   1      376.34      411.39      5.97 o 
   3   0   1     2770.61     2809.92     40.77 o 
   4   0   1      417.05      397.51      5.94 o 
   5   0   1     1090.91     1155.54     17.60 o 
   6   0   1      681.79      672.55      9.98 o 
   7   0   1      137.34      117.42      2.35 o 
   8   0   1      103.46      133.27      2.64 o 
   9   0   1       30.18       43.32      2.04 o 
  10   0   1     1989.21     2180.46     67.86 o 
  11   0   1      483.78      499.81     10.84 o 
  12   0   1      360.94      397.50     14.90 o 
 -13   1   1       64.47       38.60      9.01 o 
 -12   1   1      438.74      318.74     16.92 o 
 -11   1   1       43.69       32.11      1.89 o 
 -10   1   1      372.84      386.67      6.87 o 
  -9   1   1       56.40       61.12      1.68 o 
  -8   1   1     2757.30     2749.79     39.28 o 
  -7   1   1      807.76      792.96     11.81 o 
  -6   1   1     3618.06     3698.54     52.65 o 
  -5   1   1     1272.35     1208.86     17.54 o 
  -4   1   1     3782.10     3845.41     54.43 o 
  -3   1   1      697.00      691.10     10.14 o 
  -1   1   1      752.50      661.82     10.59 o 
   1   1   1     3700.62     3312.67     81.24 o 
   3   1   1      239.99      163.80      2.96 o 
   4   1   1      333.82      292.77      5.10 o 
   5   1   1      511.04      486.33      7.57 o 
   6   1   1      204.01      207.79      3.84 o 
   7   1   1      591.53      520.21      9.37 o 
   8   1   1       25.89       18.72      1.05 o 
   9   1   1     1561.68     1632.48     29.32 o 
  10   1   1       59.86       59.63      2.70 o 
  11   1   1      159.70      174.81      4.88 o 
  12   1   1      389.55      430.42     20.34 o 
  13   1   1      198.33      147.67     15.81 o 
 -13   2   1       33.78       -3.44      3.44 o 
 -12   2   1       99.83       72.83      6.25 o 
 -11   2   1      118.83      125.33      3.22 o 
 -10   2   1      378.74      362.83      8.37 o 
  -9   2   1      303.91      301.28      5.70 o 
  -8   2   1      221.44      220.97      3.86 o 
  -7   2   1      355.13      339.60      5.37 o 
  -6   2   1     1216.48     1302.65     18.69 o 
  -5   2   1     1007.06     1007.20     14.47 o 
  -4   2   1     1559.27     1586.14     22.47 o 
  -3   2   1      853.58      766.06     11.14 o 
  -2   2   1     6018.86     5891.31    117.92 o 
  -1   2   1      613.79      540.83      8.05 o 
   1   2   1     3980.09     3761.54     62.60 o 
   2   2   1     8640.15     8103.24    301.28 o 
   3   2   1      274.41      274.30      4.26 o 
   4   2   1     2051.70     1966.08     31.26 o 
   5   2   1      536.21      507.14      8.58 o 
   6   2   1     1721.67     1657.84     26.71 o 
   7   2   1     1387.69     1305.80     22.11 o 
   8   2   1      443.88      462.50      8.54 o 
   9   2   1      482.45      476.77      9.00 o 
  10   2   1      491.75      470.72     10.34 o 
  11   2   1      548.68      589.47     15.23 o 
  12   2   1        7.27        5.33      2.96 o 
  13   2   1       41.49       22.61      5.07 o 
 -13   3   1        4.11       -3.44      3.44 o 
 -12   3   1      181.38      232.56     10.00 o 
 -11   3   1      185.52      214.60      5.11 o 
 -10   3   1      652.04      647.41     10.81 o 
  -9   3   1      296.98      290.17      5.14 o 
  -8   3   1      381.46      369.75      6.07 o 
  -7   3   1       13.47       13.13      0.91 o 
  -6   3   1      247.99      221.17      3.70 o 
  -5   3   1     1102.05     1121.19     15.99 o 
  -4   3   1     3757.47     3831.52     57.20 o 
  -3   3   1     7112.63     7052.20    140.51 o 
  -1   3   1      498.99      401.29      5.90 o 
   0   3   1      400.09      358.42      5.35 o 
   1   3   1      763.62      641.37      9.28 o 
   2   3   1     3200.67     3145.68     52.91 o 
   3   3   1     1757.03     1626.31     22.98 o 
   4   3   1      699.41      718.28     10.35 o 
   5   3   1     1411.11     1267.13     19.83 o 
   6   3   1     2142.70     2222.25     35.41 o 
   7   3   1      817.18      810.61     14.53 o 
   8   3   1        5.40        4.55      0.73 o 
   9   3   1      980.35      899.17     16.21 o 
  10   3   1        2.31        3.14      0.96 o 
  11   3   1      260.60      245.97      5.97 o 
  12   3   1       89.94      120.58     15.99 o 
  13   3   1       28.15        1.84      5.70 o 
 -13   4   1       39.61       40.67      7.01 o 
 -12   4   1      150.63      147.54     10.19 o 
 -11   4   1      240.16      220.72      5.27 o 
 -10   4   1       66.19       61.94      1.91 o 
  -9   4   1      207.37      226.52      4.01 o 
  -8   4   1       82.76       97.09      2.09 o 
  -7   4   1       48.21       51.46      1.56 o 
  -6   4   1     2067.22     2199.38     31.13 o 
  -5   4   1      348.37      344.05      5.34 o 
  -4   4   1     4439.46     4243.48     72.46 o 
  -3   4   1     1666.69     1643.42     29.26 o 
  -2   4   1      871.55      810.78     11.87 o 
  -1   4   1       81.82       73.07      1.32 o 
   0   4   1     1831.32     1670.46     24.38 o 
   1   4   1     9669.40     9203.61    528.34 o 
   2   4   1    13256.97    12963.65    421.74 o 
   3   4   1     3454.04     3237.41     49.58 o 
   4   4   1      193.74      165.62      2.78 o 
   5   4   1      756.87      784.93     11.43 o 
   6   4   1      825.34      840.79     13.73 o 
   7   4   1       15.74       22.09      1.08 o 
   8   4   1      142.25      135.30      3.03 o 
   9   4   1      569.78      566.24      9.81 o 
  10   4   1      519.58      516.80      9.62 o 
  11   4   1      297.86      279.03      8.23 o 
  12   4   1        0.59        6.95      9.49 o 
 -13   5   1       41.34       21.00     13.78 o 
 -12   5   1      204.17      272.02     32.91 o 
 -11   5   1       21.63       13.90      1.75 o 
 -10   5   1      748.25      733.49     14.03 o 
  -9   5   1      208.66      198.22      3.56 o 
  -8   5   1      255.65      215.99      3.82 o 
  -7   5   1      261.69      252.82      4.36 o 
  -6   5   1     1534.08     1545.25     24.23 o 
  -5   5   1     2120.85     2171.36     36.92 o 
  -4   5   1      228.11      236.19      4.74 o 
  -3   5   1      154.55      150.67      3.24 o 
  -2   5   1     1002.02      856.72     12.47 o 
   1   5   1     7710.92     7557.46    123.55 o 
   2   5   1     3732.75     3572.81     50.47 o 
   3   5   1     2358.69     2276.96     32.07 o 
   4   5   1     1351.60     1297.09     18.51 o 
   5   5   1     2480.51     2658.52     37.89 o 
   6   5   1        1.61        5.95      0.50 o 
   7   5   1      806.05      812.06     14.34 o 
   8   5   1      135.81      125.92      3.18 o 
   9   5   1     1082.43     1033.58     19.44 o 
  10   5   1       76.81       90.14      3.12 o 
  11   5   1      229.19      189.22      7.20 o 
  12   5   1       84.90      110.17      7.99 o 
  13   5   1       29.40       19.43     17.09 o 
 -13   6   1      139.83      192.11     11.25 o 
 -12   6   1      187.55      270.99     12.90 o 
 -11   6   1       72.08       72.32      3.72 o 
 -10   6   1       19.14        9.84      1.47 o 
  -9   6   1      969.55      918.45     21.90 o 
  -8   6   1      330.40      333.84      7.02 o 
  -7   6   1      470.54      510.87     10.21 o 
  -6   6   1      682.88      698.39     12.69 o 
  -5   6   1      512.67      565.68     10.40 o 
  -4   6   1      409.71      382.43      7.36 o 
  -3   6   1      304.22      307.68      6.02 o 
  -2   6   1      291.14      304.59      4.70 o 
  -1   6   1    10168.12    10245.45    246.20 o 
   0   6   1     3076.06     2851.35     40.24 o 
   1   6   1      562.05      546.42      8.22 o 
   2   6   1     4364.72     4291.41     61.81 o 
   3   6   1     4592.33     4682.03     67.39 o 
   4   6   1      471.23      492.96      7.33 o 
   5   6   1      120.93      134.03      2.39 o 
   6   6   1      752.16      718.06     12.90 o 
   7   6   1      261.81      258.93      6.21 o 
   8   6   1      398.21      414.25      8.26 o 
   9   6   1      612.44      608.57     13.34 o 
  10   6   1      294.91      260.54      5.52 o 
  11   6   1      429.66      391.59     20.88 o 
  12   6   1       40.90       20.13      4.34 o 
  13   6   1      166.20      245.32     16.44 o 
 -12   7   1       77.17       58.55      6.14 o 
 -11   7   1       71.38       57.74      4.13 o 
 -10   7   1       44.45       35.83      1.88 o 
  -9   7   1      119.31      119.14      3.38 o 
  -8   7   1      322.42      337.12      7.07 o 
  -7   7   1      660.87      736.05     14.16 o 
  -6   7   1      597.45      599.72     11.07 o 
  -5   7   1       72.99       84.54      2.37 o 
  -4   7   1     1596.99     1645.22     29.68 o 
  -3   7   1     8383.77     8827.80    167.47 o 
  -2   7   1     4287.56     4068.54     57.42 o 
  -1   7   1      234.05      216.37      3.61 o 
   0   7   1     1344.99     1282.17     18.73 o 
   1   7   1     1819.84     1670.39     23.86 o 
   2   7   1     1266.15     1200.61     17.25 o 
   3   7   1    10254.02    10977.60    207.67 o 
   4   7   1      795.03      784.26     11.73 o 
   5   7   1     1026.10     1098.04     18.81 o 
   6   7   1      652.01      719.37     13.87 o 
   7   7   1       14.45       10.15      0.98 o 
   8   7   1      238.39      216.36      8.44 o 
   9   7   1      318.00      374.29      9.87 o 
  10   7   1      105.47      114.72      4.67 o 
  11   7   1      235.91      259.90     16.57 o 
  12   7   1       42.66       23.69      4.59 o 
 -13   8   1        4.55       -0.80      4.73 o 
 -12   8   1       10.84       -2.09      2.99 o 
 -11   8   1       42.68       43.38      4.23 o 
 -10   8   1      197.58      185.28      5.38 o 
  -9   8   1      391.24      383.53     10.05 o 
  -8   8   1      859.54      891.73     21.72 o 
  -7   8   1      527.80      504.87     10.23 o 
  -6   8   1      288.31      279.42      5.91 o 
  -5   8   1     1098.35     1094.51     20.02 o 
  -4   8   1      257.84      194.64      4.22 o 
  -3   8   1     2762.78     2862.99     40.95 o 
  -2   8   1       69.10       61.17      1.41 o 
  -1   8   1      681.12      631.31      9.59 o 
   0   8   1     1314.75     1294.92     18.86 o 
   1   8   1     3122.60     3098.01     44.19 o 
   2   8   1     6114.20     6318.00     90.85 o 
   3   8   1     2667.91     2807.40     40.57 o 
   4   8   1      981.48      937.04     13.78 o 
   5   8   1      333.57      365.30      7.20 o 
   6   8   1        3.96        2.36      0.64 o 
   7   8   1      777.42      743.27     14.76 o 
   8   8   1     1193.82     1270.92     27.25 o 
   9   8   1       53.58       49.76      2.95 o 
  10   8   1      176.08      192.82      6.53 o 
  11   8   1       75.55       97.43      5.96 o 
  12   8   1       13.71        8.28      4.66 o 
 -12   9   1       10.22       -4.06      4.06 o 
 -11   9   1      138.53      138.55      6.81 o 
 -10   9   1       59.12       73.77      4.52 o 
  -9   9   1       62.77       72.08      2.87 o 
  -8   9   1      603.63      674.01     19.14 o 
  -7   9   1      500.37      503.89      9.90 o 
  -6   9   1      196.95      203.82      4.65 o 
  -5   9   1      183.85      206.88      4.78 o 
  -4   9   1       94.97      117.10      3.07 o 
  -3   9   1     3436.15     3273.36     46.35 o 
  -2   9   1     3136.76     3010.71     43.27 o 
  -1   9   1      281.87      263.58      4.42 o 
   0   9   1     1665.00     1544.44     22.52 o 
   1   9   1      299.12      303.73      5.09 o 
   2   9   1      499.68      475.77      7.31 o 
   3   9   1     3044.75     3008.81     42.88 o 
   4   9   1      570.45      564.30      8.48 o 
   5   9   1      881.43      913.40     16.84 o 
   6   9   1      297.91      309.77      6.63 o 
   7   9   1       26.04       28.06      1.82 o 
   8   9   1       45.03       45.73      2.25 o 
   9   9   1      159.15      161.54      5.85 o 
  10   9   1      173.34      205.71      7.68 o 
  11   9   1      147.40      154.09      9.91 o 
  12   9   1       17.63       25.09      6.43 o 
 -12  10   1      234.14       95.97     10.07 o 
 -11  10   1      144.33      144.69      8.17 o 
 -10  10   1      302.93      346.12     14.28 o 
  -9  10   1       51.82       51.56      2.33 o 
  -8  10   1      599.95      613.74     12.91 o 
  -7  10   1      764.37      779.57     16.24 o 
  -6  10   1       79.82       66.86      2.31 o 
  -5  10   1      190.12      204.62      4.76 o 
  -4  10   1     3391.54     3488.74     54.15 o 
  -3  10   1     2623.75     2675.24     38.29 o 
  -2  10   1     2653.68     2604.50     37.60 o 
  -1  10   1     3092.53     2986.14     42.72 o 
   0  10   1      153.11      159.67      3.08 o 
   1  10   1     2587.18     2505.12     35.80 o 
   2  10   1      812.34      760.57     11.49 o 
   3  10   1       86.18       91.24      1.96 o 
   4  10   1     1400.62     1413.10     21.97 o 
   5  10   1      292.83      294.77      6.33 o 
   6  10   1      177.87      160.81      4.52 o 
   7  10   1        3.17       -0.42      0.88 o 
   8  10   1      102.91       86.76      3.49 o 
   9  10   1      125.32       85.80      3.81 o 
  10  10   1      355.33      372.16     15.37 o 
  11  10   1      108.46      112.80      7.79 o 
  12  10   1       32.85        9.35      4.61 o 
 -12  11   1       96.26       65.50     11.95 o 
 -11  11   1       40.24       38.53      5.76 o 
 -10  11   1      170.41      129.14      5.02 o 
  -9  11   1      246.83      240.50      8.78 o 
  -8  11   1      131.58      121.73      4.92 o 
  -7  11   1      528.15      562.84     11.57 o 
  -6  11   1     1066.47     1071.86     19.56 o 
  -5  11   1      881.20      896.49     17.71 o 
  -4  11   1      204.22      180.73      3.32 o 
  -3  11   1      204.00      199.22      3.62 o 
  -2  11   1     2134.03     2107.39     30.52 o 
  -1  11   1     1119.62     1051.70     15.75 o 
   0  11   1      478.33      517.63      8.26 o 
   1  11   1      456.31      435.62      7.04 o 
   2  11   1       82.47       71.92      1.81 o 
   3  11   1      270.42      225.58      4.08 o 
   4  11   1      247.34      226.75      3.99 o 
   5  11   1      513.09      548.23     11.09 o 
   6  11   1      111.73      146.58      3.77 o 
   7  11   1      154.93      167.76      4.63 o 
   8  11   1       98.04       85.44      2.99 o 
   9  11   1       79.09       67.94      3.05 o 
  10  11   1       34.03       35.66      4.12 o 
  11  11   1       91.42       91.83      6.71 o 
  12  11   1       24.32       14.71      5.25 o 
 -12  12   1        4.10       -1.84      7.81 o 
 -11  12   1      166.18      209.48      9.45 o 
 -10  12   1        2.90        0.70      1.87 o 
  -9  12   1      164.04      201.18      8.21 o 
  -8  12   1      659.11      685.79     21.89 o 
  -7  12   1      105.35      106.24      3.40 o 
  -6  12   1      388.75      366.99      8.07 o 
  -5  12   1      499.54      488.17     10.58 o 
  -4  12   1     1157.75     1210.21     18.12 o 
  -3  12   1      385.61      349.67      6.12 o 
  -2  12   1     1642.84     1559.30     23.69 o 
  -1  12   1     2561.26     2393.12     34.84 o 
   0  12   1     1098.69     1145.27     17.18 o 
   1  12   1      302.56      289.15      5.02 o 
   2  12   1      700.68      624.51     10.06 o 
   3  12   1      706.03      694.06     10.92 o 
   4  12   1      623.62      601.51     10.19 o 
   5  12   1     1391.21     1458.50     23.14 o 
   6  12   1      912.89     1040.64     29.57 o 
   7  12   1      276.76      289.00      7.59 o 
   8  12   1      449.80      431.85     12.05 o 
   9  12   1      196.75      156.86      4.91 o 
  10  12   1      119.28      102.77      9.47 o 
  11  12   1       58.85       64.14     12.68 o 
 -11  13   1      168.63      251.20     12.15 o 
 -10  13   1      198.36      182.50     11.39 o 
  -9  13   1       41.49       32.53      3.10 o 
  -8  13   1       68.27       56.58      3.04 o 
  -7  13   1      307.51      279.42      7.98 o 
  -6  13   1      176.93      130.37      3.87 o 
  -5  13   1     1490.32     1546.56     29.65 o 
  -4  13   1      323.11      347.92      5.87 o 
  -3  13   1      331.88      319.37      5.53 o 
  -2  13   1       71.33       69.38      1.90 o 
  -1  13   1       14.99       10.09      0.86 o 
   0  13   1     2049.16     2080.23     30.50 o 
   1  13   1       16.89       12.99      0.96 o 
   2  13   1      390.79      368.92      6.47 o 
   3  13   1     1261.13     1237.04     19.18 o 
   4  13   1       14.85        8.03      0.76 o 
   5  13   1      443.66      419.40      7.36 o 
   6  13   1       63.87       69.56      2.73 o 
   7  13   1      134.99      124.40      3.96 o 
   8  13   1      280.70      272.31      7.65 o 
   9  13   1      132.05      128.27      6.28 o 
  10  13   1      238.51      282.39     12.78 o 
  11  13   1       48.88       58.94      8.82 o 
 -11  14   1        4.61       -3.67      3.67 o 
 -10  14   1       80.77      107.45      7.33 o 
  -9  14   1       11.80        3.24      1.85 o 
  -8  14   1       61.10       42.79      2.83 o 
  -7  14   1       37.63       39.87      2.81 o 
  -6  14   1      299.18      316.21      7.94 o 
  -5  14   1       92.89       80.62      2.30 o 
  -4  14   1      173.88      170.40      3.39 o 
  -3  14   1        1.71        1.02      0.62 o 
  -2  14   1      490.39      497.01      8.37 o 
  -1  14   1      684.37      675.35     10.57 o 
   0  14   1     1224.43     1188.09     17.95 o 
   1  14   1       91.79       74.45      2.04 o 
   2  14   1      818.74      813.51     12.70 o 
   3  14   1      584.51      558.58      9.18 o 
   4  14   1      343.85      347.36      6.33 o 
   5  14   1      271.09      288.09      6.55 o 
   6  14   1        2.90        2.65      1.22 o 
   7  14   1      101.45       88.95      3.60 o 
   8  14   1       52.96       45.39      3.34 o 
   9  14   1       51.70       45.16      5.39 o 
  10  14   1       33.71       45.12      4.90 o 
  11  14   1      161.31      241.59     36.50 o 
 -11  15   1       26.62        5.77      6.07 o 
 -10  15   1       22.21       22.79      6.71 o 
  -9  15   1      157.61      151.57      7.86 o 
  -8  15   1      877.85     1019.44     33.11 o 
  -7  15   1       81.72       93.45      3.99 o 
  -6  15   1      527.54      534.14     19.96 o 
  -5  15   1      102.03       79.67      2.36 o 
  -4  15   1      155.94      177.43      3.85 o 
  -3  15   1      292.33      280.76      5.30 o 
  -2  15   1      476.30      424.93      7.13 o 
  -1  15   1      642.79      605.99      9.73 o 
   0  15   1      769.65      750.60     11.71 o 
   1  15   1      193.85      177.15      3.68 o 
   2  15   1       67.75       77.88      2.19 o 
   3  15   1      528.35      501.29      8.32 o 
   4  15   1      530.34      524.47      9.12 o 
   5  15   1      800.68      698.63     12.13 o 
   6  15   1      107.08       81.39      3.25 o 
   7  15   1       44.04       37.88      2.57 o 
   8  15   1      201.70      185.71      9.38 o 
   9  15   1       63.97       91.32      5.89 o 
  10  15   1       74.49       91.73      6.53 o 
  11  15   1      158.47      127.41     18.75 o 
 -10  16   1      205.24      324.85     16.68 o 
  -9  16   1      127.32      114.96      6.67 o 
  -8  16   1       33.84       39.40      3.23 o 
  -7  16   1      364.35      423.16     16.05 o 
  -6  16   1       19.41       14.37      3.20 o 
  -5  16   1      388.06      366.25      8.65 o 
  -4  16   1      252.72      262.54      5.38 o 
  -3  16   1      272.68      271.91      5.14 o 
  -2  16   1      387.40      370.66      6.72 o 
  -1  16   1       82.27       59.45      2.03 o 
   0  16   1      706.21      706.24     11.42 o 
   1  16   1     1021.33     1049.70     16.13 o 
   2  16   1      231.35      218.03      4.33 o 
   3  16   1      753.06      805.60     12.66 o 
   4  16   1       92.51       88.78      2.60 o 
   5  16   1      126.83      118.62      3.23 o 
   6  16   1     1327.99     1406.47     54.35 o 
   7  16   1       63.63       65.48      3.53 o 
   8  16   1       14.93        5.09      2.26 o 
   9  16   1       38.85       22.85      5.77 o 
  10  16   1      159.76      132.01     10.50 o 
 -10  17   1      227.29      313.76     37.97 o 
  -9  17   1       25.90       15.51      3.74 o 
  -8  17   1       49.51       51.53      4.16 o 
  -7  17   1       98.44      112.77      5.12 o 
  -6  17   1       22.04       11.59      2.86 o 
  -5  17   1      449.92      425.38      8.69 o 
  -4  17   1      112.09      101.57      2.95 o 
  -3  17   1     1643.83     1668.49     28.42 o 
  -2  17   1      416.35      359.21      6.85 o 
  -1  17   1       12.26        7.60      1.06 o 
   0  17   1      793.11      777.47     13.05 o 
   1  17   1      554.34      566.11      9.59 o 
   2  17   1      199.77      197.38      4.34 o 
   3  17   1      625.55      636.65     11.23 o 
   4  17   1      884.69      920.27     19.95 o 
   5  17   1       14.83        9.88      2.09 o 
   6  17   1      196.66      215.44      7.71 o 
   7  17   1      111.02       80.29      5.42 o 
   8  17   1       86.94       71.07      4.55 o 
   9  17   1       70.36      108.53     11.66 o 
  -8  18   1      243.19      275.19     13.79 o 
  -7  18   1      195.44      220.17      7.31 o 
  -6  18   1      116.99       86.49      6.11 o 
  -5  18   1      503.93      453.86     10.47 o 
  -4  18   1      198.74      198.58      5.38 o 
  -3  18   1      325.32      322.11      6.63 o 
  -2  18   1      194.53      181.45      4.21 o 
  -1  18   1      254.33      255.41      5.43 o 
   0  18   1      191.28      179.90      4.24 o 
   1  18   1       76.24       78.77      2.59 o 
   2  18   1       35.79       32.03      1.98 o 
   3  18   1      616.57      625.81     10.87 o 
   4  18   1       53.95       42.77      2.13 o 
   5  18   1      311.89      247.89      7.07 o 
   6  18   1       25.62       24.58      3.45 o 
   7  18   1      270.00      273.97     18.06 o 
   8  18   1      118.40      137.05      9.63 o 
   9  18   1       48.02       56.84      8.69 o 
  -9  19   1      224.58      186.92     20.69 o 
  -8  19   1       72.83       75.02      6.35 o 
  -7  19   1       93.87      101.89      6.08 o 
  -6  19   1      179.78      144.16      7.94 o 
  -5  19   1      105.31       78.58      3.62 o 
  -4  19   1      151.82      155.46      4.48 o 
  -3  19   1      271.43      288.22      6.08 o 
  -2  19   1       76.74       65.95      2.57 o 
  -1  19   1      202.07      188.09      4.41 o 
   0  19   1      259.91      254.57      5.50 o 
   1  19   1      668.88      683.07     11.79 o 
   2  19   1      231.08      247.33      6.46 o 
   3  19   1       85.82       67.34      2.52 o 
   4  19   1        8.14        6.20      1.24 o 
   5  19   1      101.09      114.18      4.53 o 
   6  19   1      131.29      163.08      6.33 o 
   7  19   1      196.57      260.90     14.01 o 
   8  19   1      129.74      178.38     14.16 o 
   9  19   1      173.63      282.03     19.63 o 
  -8  20   1       23.87       15.76      5.12 o 
  -7  20   1       98.87      108.52      6.83 o 
  -6  20   1       91.84      103.09      5.72 o 
  -5  20   1       70.96       45.58      4.36 o 
  -4  20   1      112.90      118.88      5.40 o 
  -3  20   1      520.18      526.61     16.27 o 
  -2  20   1      412.01      416.30      8.33 o 
  -1  20   1       10.98       14.94      1.94 o 
   0  20   1       35.45       27.41      2.13 o 
   1  20   1       37.20       32.29      2.46 o 
   2  20   1       17.16       15.72      1.68 o 
   3  20   1      762.90      840.31     23.71 o 
   4  20   1      131.45      116.58      4.32 o 
   5  20   1       62.51       71.62      4.59 o 
   6  20   1       70.34       73.04      5.96 o 
   7  20   1       64.34       65.44      8.70 o 
   8  20   1       43.46       53.63      8.68 o 
  -8  21   1       23.16       21.36      6.06 o 
  -7  21   1      138.41      153.05     14.24 o 
  -6  21   1      168.69      205.88      8.76 o 
  -5  21   1      202.93      273.55     10.27 o 
  -4  21   1      725.10      761.44     24.50 o 
  -3  21   1      187.28      161.46      6.08 o 
  -2  21   1      692.86      693.33     21.24 o 
  -1  21   1       25.93       19.71      2.92 o 
   0  21   1        8.87        5.75      1.35 o 
   1  21   1        5.58        1.12      1.23 o 
   2  21   1      470.76      425.70      9.47 o 
   3  21   1       41.17       44.97      2.56 o 
   4  21   1       97.04       66.86      4.06 o 
   5  21   1       89.34       84.80      5.58 o 
   6  21   1       11.84       14.89      3.15 o 
   7  21   1       79.29       87.09      7.03 o 
  -7  22   1       38.96       46.68     15.25 o 
  -6  22   1       32.47       29.11      5.86 o 
  -5  22   1      100.93       88.44      7.71 o 
  -4  22   1       85.37       76.84      5.27 o 
  -3  22   1      129.04      133.88      5.65 o 
  -2  22   1       64.06       61.08      3.40 o 
  -1  22   1       78.40       60.27      3.35 o 
   0  22   1      232.09      253.40      7.22 o 
   1  22   1       28.94       12.35      2.22 o 
   2  22   1       19.77       15.68      2.19 o 
   3  22   1        9.22        7.07      2.05 o 
   4  22   1      272.95      269.03     17.76 o 
   5  22   1      122.01      158.98     11.15 o 
   6  22   1        9.95        3.52      3.24 o 
   7  22   1       32.46        3.52      5.30 o 
  -6  23   1      271.40      357.23     28.42 o 
  -5  23   1      134.79      192.27     15.22 o 
  -4  23   1       22.73       27.19      4.36 o 
  -3  23   1      143.73      158.53      7.79 o 
  -2  23   1      248.72      271.19     10.72 o 
  -1  23   1        1.98       -1.94      2.01 o 
   0  23   1       26.99       20.15      2.90 o 
   1  23   1      252.78      303.34      9.26 o 
   2  23   1      566.67      624.26     18.83 o 
   3  23   1       19.44       -0.23      2.09 o 
   4  23   1       75.70       69.65      6.29 o 
   5  23   1      155.88      108.16     15.90 o 
  -4  24   1       65.38       77.21      8.71 o 
  -2  24   1       40.74       33.69      4.73 o 
  -1  24   1       85.58      105.36      5.59 o 
   0  24   1      258.78      225.25     14.66 o 
   1  24   1      166.06      185.84      6.88 o 
   2  24   1       79.92       97.68      5.69 o 
   3  24   1      189.20      215.03     13.01 o 
   4  24   1      287.58      435.37     24.65 o 
   5  24   1       62.92       99.43     12.91 o 
  -4  25   1      106.60      142.66     13.31 o 
  -3  25   1        3.29       -3.28      3.28 o 
  -2  25   1       17.82        9.40      3.39 o 
  -1  25   1       95.07       47.61      5.91 o 
   0  25   1      139.78      162.77      7.63 o 
   1  25   1       75.21       16.42      3.99 o 
   2  25   1        0.13       -2.45      3.69 o 
   3  25   1       49.31        9.19      7.54 o 
  -1  26   1       16.31        9.10      3.27 o 
   0  26   1       23.69       42.29      7.54 o 
   1  26   1      153.54      169.84     13.48 o 
  -1 -26   2      226.07      118.62     18.39 o 
   0 -26   2      118.87       86.53     14.16 o 
  -4 -25   2      159.51      104.74     13.69 o 
  -3 -25   2      102.28      113.61     11.20 o 
  -2 -25   2        5.40       -4.40      4.40 o 
  -1 -25   2       60.90       32.18      4.90 o 
   0 -25   2       40.01       21.53      6.26 o 
   1 -25   2        0.26       -5.69      6.71 o 
   2 -25   2       43.70        5.82      4.19 o 
  -5 -24   2       29.15       48.70     15.07 o 
  -4 -24   2       16.22       12.18      8.27 o 
  -3 -24   2       39.75       11.15      4.56 o 
  -2 -24   2      143.27      166.53      9.01 o 
  -1 -24   2       95.66      120.27      5.49 o 
   0 -24   2       85.52       94.64      5.88 o 
   1 -24   2      173.47      118.81      7.32 o 
   2 -24   2        4.31        0.32      4.17 o 
   3 -24   2       48.32       61.84      8.37 o 
   4 -24   2       23.63       -4.48      4.48 o 
   5 -24   2       37.80       15.44      9.19 o 
  -6 -23   2      181.40      273.82     21.51 o 
  -5 -23   2       84.42       98.71     17.09 o 
  -4 -23   2      109.65       96.90      8.26 o 
  -3 -23   2       96.53       83.64      6.91 o 
  -2 -23   2      170.17      175.72      7.45 o 
  -1 -23   2      299.87      384.41     11.98 o 
   0 -23   2       56.78       61.27      3.96 o 
   1 -23   2       67.45       60.84      4.10 o 
   2 -23   2        8.99       -1.27      2.41 o 
   3 -23   2      156.00      188.96     13.51 o 
   4 -23   2      215.54      275.96     16.06 o 
   5 -23   2       76.73       72.44     10.94 o 
   6 -23   2       10.69       -4.66      4.66 o 
  -7 -22   2      101.68      103.43     18.93 o 
  -6 -22   2        0.50       -0.92      9.19 o 
  -5 -22   2      134.50      157.29     11.39 o 
  -4 -22   2      347.21      443.65     15.84 o 
  -3 -22   2       78.59       72.77      3.67 o 
  -2 -22   2       61.23       67.79      4.10 o 
  -1 -22   2      322.63      327.46     10.55 o 
   0 -22   2      148.98      166.95      6.06 o 
   1 -22   2      110.71      124.62      4.63 o 
   2 -22   2      151.79      128.07      5.22 o 
   3 -22   2      280.42      287.45      8.39 o 
   4 -22   2       38.66       25.77      5.22 o 
   5 -22   2       84.23      109.98      9.26 o 
   6 -22   2      161.62      156.24     11.44 o 
   7 -22   2      134.23      162.26     29.87 o 
  -8 -21   2       66.53       93.78     21.78 o 
  -7 -21   2      238.32      371.46     19.41 o 
  -6 -21   2        0.48       -4.54      4.54 o 
  -5 -21   2        0.68       -3.48      3.48 o 
  -4 -21   2       13.35       12.70      2.85 o 
  -3 -21   2        0.84       -1.03      1.64 o 
  -2 -21   2      571.19      542.79     19.93 o 
  -1 -21   2       83.56       80.51      3.31 o 
   0 -21   2      344.70      381.97      8.70 o 
   1 -21   2      105.04       95.24      3.48 o 
   2 -21   2        3.11       -1.07      1.60 o 
   3 -21   2       20.16       11.42      2.46 o 
   4 -21   2       16.34        5.66      2.61 o 
   5 -21   2      117.40      116.03     11.31 o 
   6 -21   2      238.43      301.61     13.33 o 
   7 -21   2      103.92       89.56     10.97 o 
  -8 -20   2        9.19        3.07      4.04 o 
  -7 -20   2      138.15      197.69     14.09 o 
  -6 -20   2       33.83       30.55      4.78 o 
  -5 -20   2       24.46       25.35      3.83 o 
  -4 -20   2        4.71        2.97      1.53 o 
  -3 -20   2      118.19      131.56      4.47 o 
  -2 -20   2      341.96      354.68      8.53 o 
  -1 -20   2      150.24      145.36      6.22 o 
   0 -20   2      513.61      537.74     12.44 o 
   1 -20   2      262.75      242.33      6.19 o 
   2 -20   2      269.35      308.73      7.20 o 
   3 -20   2       14.68        7.02      2.16 o 
   4 -20   2       20.63       10.53      2.56 o 
   5 -20   2       60.91       75.55      6.15 o 
   6 -20   2        3.03       -3.39      3.39 o 
   7 -20   2      164.47      173.09     23.68 o 
   8 -20   2       40.54       38.41     13.42 o 
  -9 -19   2      197.59      127.99     22.07 o 
  -8 -19   2       68.49       77.80      7.57 o 
  -7 -19   2       16.53       14.89      5.28 o 
  -6 -19   2      206.88      260.72     12.75 o 
  -5 -19   2      362.04      316.71      8.30 o 
  -4 -19   2      387.73      386.13     13.65 o 
  -3 -19   2      209.41      208.79      5.49 o 
  -2 -19   2      164.02      140.88      3.91 o 
  -1 -19   2       50.85       38.64      2.18 o 
   0 -19   2      213.09      202.38      5.89 o 
   1 -19   2      116.49      115.39      3.47 o 
   2 -19   2       84.74       89.88      3.08 o 
   3 -19   2        6.51        2.13      1.49 o 
   4 -19   2       28.92       19.02      2.58 o 
   5 -19   2       93.43       86.65      4.70 o 
   6 -19   2       13.05        4.42      2.51 o 
   7 -19   2      189.21      214.48     22.96 o 
   8 -19   2       94.59      154.22     19.30 o 
  -9 -18   2      279.97      184.21     14.76 o 
  -8 -18   2       55.88       56.90      6.30 o 
  -7 -18   2       68.78       64.87      5.48 o 
  -6 -18   2      218.47      262.20      9.73 o 
  -5 -18   2      585.75      562.30     20.02 o 
  -4 -18   2      286.54      291.44      8.56 o 
  -3 -18   2       73.27       66.94      2.60 o 
  -2 -18   2       60.80       74.14      2.47 o 
  -1 -18   2      177.62      147.20      3.85 o 
   0 -18   2       27.62       28.08      1.95 o 
   1 -18   2        5.04        2.12      0.98 o 
   2 -18   2       36.12       38.70      2.06 o 
   3 -18   2      103.63      101.87      3.50 o 
   4 -18   2      473.82      466.29     10.64 o 
   5 -18   2      237.48      260.51     11.65 o 
   6 -18   2       41.97       50.96      6.36 o 
   7 -18   2       80.81       69.84      5.88 o 
   8 -18   2        5.37        0.55      4.53 o 
   9 -18   2        6.27       -5.51      6.80 o 
 -10 -17   2      226.94      288.50     21.40 o 
  -9 -17   2        1.31       -4.45      4.45 o 
  -8 -17   2       54.93       65.06      4.70 o 
  -7 -17   2      112.31      144.90      5.98 o 
  -6 -17   2      289.33      318.14     11.00 o 
  -5 -17   2        2.32        2.26      1.16 o 
  -4 -17   2      639.30      660.73     15.91 o 
  -3 -17   2      736.10      776.73     16.32 o 
  -2 -17   2      269.47      283.11      5.51 o 
  -1 -17   2      131.80      136.19      3.44 o 
   0 -17   2      228.71      227.67      4.68 o 
   1 -17   2      227.84      225.44      4.98 o 
   2 -17   2        8.69        5.16      0.97 o 
   3 -17   2      110.19       89.87      2.79 o 
   4 -17   2      111.56      113.72      3.06 o 
   5 -17   2      491.66      506.29     11.99 o 
   6 -17   2       27.18       14.96      2.42 o 
   7 -17   2      103.56       90.97      7.48 o 
   8 -17   2        2.67       -4.11      4.11 o 
   9 -17   2       47.84       43.98      7.81 o 
  10 -17   2       57.03       84.36     15.81 o 
 -10 -16   2       67.69       89.62     10.54 o 
  -9 -16   2      164.04      195.11      8.77 o 
  -8 -16   2      250.27      250.98     10.05 o 
  -7 -16   2      157.74      162.91      7.04 o 
  -6 -16   2        0.39       -1.47      1.47 o 
  -5 -16   2      294.54      298.47      5.99 o 
  -4 -16   2        1.90       -0.74      0.74 o 
  -3 -16   2      647.53      704.14     11.69 o 
  -2 -16   2      453.20      462.92      8.35 o 
  -1 -16   2      229.54      217.62      4.40 o 
   0 -16   2      717.32      691.65     13.67 o 
   1 -16   2      162.79      173.65      3.67 o 
   2 -16   2     1508.90     1532.49     24.78 o 
   3 -16   2      897.11      851.11     19.89 o 
   4 -16   2       29.23       14.81      1.43 o 
   5 -16   2      243.66      206.55      6.54 o 
   6 -16   2      190.95      174.99      6.57 o 
   7 -16   2       40.89       35.52      3.41 o 
   8 -16   2       31.99       11.26      2.69 o 
   9 -16   2      101.27      134.93      7.92 o 
  10 -16   2       32.62       23.82      9.94 o 
 -10 -15   2       93.48      109.60     10.25 o 
  -9 -15   2       19.34        5.84      2.97 o 
  -8 -15   2      114.21      114.66      5.33 o 
  -7 -15   2      634.07      692.11     20.30 o 
  -6 -15   2       32.57       28.22      2.68 o 
  -5 -15   2     1021.99     1015.85     23.97 o 
  -4 -15   2      146.34      152.68      3.27 o 
  -3 -15   2      952.96      988.27     15.64 o 
  -2 -15   2      617.35      654.62     10.92 o 
  -1 -15   2      359.46      354.73      6.20 o 
   0 -15   2     1341.41     1398.63     21.10 o 
   1 -15   2      223.58      211.80      4.24 o 
   2 -15   2       61.48       89.25      2.44 o 
   3 -15   2      448.81      479.14      8.21 o 
   4 -15   2      181.11      174.69      5.51 o 
   5 -15   2      330.42      307.92      7.24 o 
   6 -15   2      181.79      194.32      6.90 o 
   7 -15   2       23.94       11.30      2.26 o 
   8 -15   2       81.97       53.54      3.77 o 
   9 -15   2       38.37       37.79      5.67 o 
  10 -15   2       37.02       73.51     14.70 o 
 -11 -14   2      238.15      229.55     18.33 o 
 -10 -14   2       12.26       12.74      3.86 o 
  -9 -14   2      200.82      225.16      7.43 o 
  -8 -14   2      200.64      225.22      7.67 o 
  -7 -14   2       16.26       16.55      2.06 o 
  -6 -14   2      524.35      538.23     11.45 o 
  -5 -14   2     1156.90     1225.63     19.97 o 
  -4 -14   2     1414.36     1467.53     22.82 o 
  -3 -14   2      387.09      376.79      6.67 o 
  -2 -14   2     2246.60     2271.96     38.26 o 
  -1 -14   2      142.85      133.10      2.93 o 
   0 -14   2      174.73      192.77      3.83 o 
   1 -14   2       52.20       54.59      1.72 o 
   2 -14   2      158.58      162.72      3.54 o 
   3 -14   2      162.09      162.19      3.50 o 
   4 -14   2       36.58       36.97      1.50 o 
   5 -14   2      133.73      123.97      2.99 o 
   6 -14   2       40.89       30.17      2.28 o 
   7 -14   2      224.24      227.48      6.72 o 
   8 -14   2      276.83      300.52      9.05 o 
   9 -14   2      104.92      137.52      8.62 o 
  10 -14   2       52.96       53.36      6.62 o 
 -11 -13   2        7.84        0.41      3.36 o 
 -10 -13   2       68.67       79.02      8.11 o 
  -9 -13   2      642.50      655.49     24.37 o 
  -8 -13   2      306.07      329.98      8.62 o 
  -7 -13   2      193.47      218.34      5.95 o 
  -6 -13   2      978.70     1077.92     22.09 o 
  -5 -13   2     1052.92     1049.83     20.26 o 
  -4 -13   2      544.71      562.03      9.14 o 
  -3 -13   2      417.14      402.50      6.70 o 
  -2 -13   2       40.28       38.37      1.42 o 
  -1 -13   2       53.84       52.73      1.63 o 
   0 -13   2      119.40      121.45      2.77 o 
   1 -13   2      361.90      338.43      5.85 o 
   2 -13   2      229.00      255.18      4.64 o 
   3 -13   2      587.39      601.81      9.90 o 
   4 -13   2      481.82      480.96      8.47 o 
   5 -13   2      320.39      290.49      6.08 o 
   6 -13   2      307.47      354.57      8.85 o 
   7 -13   2      306.87      265.58      8.91 o 
   8 -13   2       89.62       96.70      4.09 o 
   9 -13   2       73.05       97.06      6.00 o 
  10 -13   2        3.93       -2.08      3.09 o 
  11 -13   2      189.62      214.97     24.09 o 
 -12 -12   2       34.52       14.68      5.58 o 
 -11 -12   2        7.08       -5.14      5.14 o 
 -10 -12   2      110.27      115.84      6.07 o 
  -9 -12   2       59.62       51.57      2.98 o 
  -8 -12   2      110.74       90.89      3.64 o 
  -7 -12   2        4.80        3.98      1.25 o 
  -6 -12   2      815.93      800.66     15.37 o 
  -5 -12   2      477.46      503.46     10.03 o 
  -4 -12   2        2.53        0.50      0.47 o 
  -3 -12   2      731.23      684.81     10.66 o 
  -2 -12   2     1122.25     1131.44     17.37 o 
  -1 -12   2      141.69      158.01      3.19 o 
   0 -12   2       53.10       36.15      1.31 o 
   1 -12   2       89.80       80.37      2.00 o 
   2 -12   2      213.22      222.48      4.10 o 
   3 -12   2     2277.75     2083.88     31.24 o 
   4 -12   2     1662.38     1696.27     27.99 o 
   5 -12   2      130.90      120.75      2.98 o 
   6 -12   2       99.53       99.68      3.26 o 
   7 -12   2      282.20      266.14      6.48 o 
   8 -12   2      215.77      232.80      9.92 o 
   9 -12   2       93.09       81.08      6.32 o 
  10 -12   2      285.13      394.90     18.85 o 
  11 -12   2       19.38       17.46      8.64 o 
 -12 -11   2       47.09       16.36     10.29 o 
 -11 -11   2       68.57       64.84      7.09 o 
 -10 -11   2      321.39      291.99     25.46 o 
  -9 -11   2      160.28      117.14      4.03 o 
  -8 -11   2       70.45       68.13      3.12 o 
  -7 -11   2      286.58      296.49      6.67 o 
  -6 -11   2     1531.89     1603.98     28.74 o 
  -5 -11   2      205.51      217.02      5.03 o 
  -4 -11   2     1006.94      976.87     15.40 o 
  -3 -11   2      275.22      278.57      4.97 o 
  -2 -11   2      591.47      565.42      8.92 o 
  -1 -11   2      245.25      242.74      4.28 o 
   0 -11   2      944.01      925.41     13.89 o 
   1 -11   2     1507.86     1524.88     22.57 o 
   2 -11   2        3.36        5.47      0.63 o 
   3 -11   2      620.58      612.26      9.77 o 
   4 -11   2      785.87      815.91     14.39 o 
   5 -11   2      238.02      251.94      4.51 o 
   6 -11   2      207.31      226.79      5.49 o 
   7 -11   2      278.25      285.68      6.74 o 
   8 -11   2      157.69      169.60      5.11 o 
   9 -11   2      218.72      223.68      7.62 o 
  10 -11   2       10.26        6.95      4.39 o 
  11 -11   2      192.84      265.87     17.69 o 
  12 -11   2      214.23      372.58     34.21 o 
 -12 -10   2       20.73       -3.57      3.57 o 
 -11 -10   2       59.23       60.90      6.89 o 
 -10 -10   2       22.72       13.54      2.23 o 
  -9 -10   2      762.87      818.93     24.80 o 
  -8 -10   2      270.06      295.59      6.82 o 
  -7 -10   2      130.78      142.51      3.84 o 
  -6 -10   2     1016.90      993.67     18.22 o 
  -5 -10   2      909.42      915.45     16.65 o 
  -4 -10   2      152.90      137.37      2.66 o 
  -3 -10   2      900.06      944.83     14.18 o 
  -2 -10   2     1928.04     1967.68     28.54 o 
  -1 -10   2     2619.56     2557.39     36.62 o 
   0 -10   2      669.97      656.10     10.06 o 
   1 -10   2      227.10      219.09      3.87 o 
   2 -10   2     1767.09     1731.30     24.85 o 
   3 -10   2      359.52      367.72      5.99 o 
   4 -10   2      245.13      242.40      4.34 o 
   5 -10   2      651.71      633.29     12.57 o 
   6 -10   2      659.69      641.76     12.17 o 
   7 -10   2      667.26      615.50     15.76 o 
   8 -10   2       61.04       55.91      2.41 o 
   9 -10   2      163.78      154.57      6.83 o 
  10 -10   2        2.36        2.37      2.26 o 
  11 -10   2       20.71       -4.22      4.22 o 
 -11  -9   2      280.31      216.79     16.09 o 
 -10  -9   2       19.93       21.22      2.92 o 
  -9  -9   2      288.49      311.76      7.85 o 
  -8  -9   2       32.58       35.73      2.12 o 
  -7  -9   2      164.61      160.51      4.13 o 
  -6  -9   2      264.15      235.29      5.24 o 
  -5  -9   2      244.55      282.56      6.00 o 
  -4  -9   2      945.09      952.87     15.73 o 
  -3  -9   2     1081.76     1116.13     16.41 o 
  -2  -9   2     1922.54     1827.27     26.35 o 
  -1  -9   2     1949.27     1855.49     26.85 o 
   0  -9   2      740.01      695.34     10.54 o 
   1  -9   2     1167.49     1058.94     15.77 o 
   2  -9   2       58.27       47.34      1.29 o 
   3  -9   2     1607.45     1513.45     23.34 o 
   4  -9   2     1948.01     1820.70     27.07 o 
   5  -9   2      118.54      106.55      2.21 o 
   6  -9   2       49.10       48.49      1.51 o 
   7  -9   2     1279.24     1268.72     27.82 o 
   8  -9   2      588.35      560.48     19.86 o 
   9  -9   2      678.81      635.74     18.31 o 
  10  -9   2      244.65      274.54      9.54 o 
  11  -9   2       19.92       23.14      5.35 o 
  12  -9   2       44.41       64.63      9.59 o 
 -12  -8   2       13.08        9.92      5.33 o 
 -11  -8   2       29.67       20.61      5.30 o 
 -10  -8   2      601.15      554.29     21.43 o 
  -9  -8   2      651.96      657.89     13.61 o 
  -8  -8   2      361.57      351.16      7.24 o 
  -7  -8   2        0.68       -0.74      0.74 o 
  -6  -8   2      347.61      350.26      7.24 o 
  -5  -8   2      298.37      290.97      6.14 o 
  -4  -8   2      736.90      795.57     14.42 o 
  -3  -8   2      225.08      217.34      3.71 o 
  -2  -8   2     1018.46     1004.56     14.63 o 
  -1  -8   2      496.00      488.38      7.40 o 
   0  -8   2      255.69      245.91      4.14 o 
   1  -8   2      810.72      776.80     11.70 o 
   2  -8   2      167.27      162.93      2.94 o 
   3  -8   2     3538.64     3425.07     53.75 o 
   4  -8   2       65.83       66.15      1.53 o 
   5  -8   2      152.29      155.88      3.05 o 
   6  -8   2      246.67      201.30      3.77 o 
   7  -8   2      246.06      215.10      4.02 o 
   8  -8   2      374.45      397.53     10.51 o 
   9  -8   2      775.39      855.62     21.78 o 
  10  -8   2       93.95      108.68      5.26 o 
  11  -8   2       90.02       42.67      7.99 o 
 -13  -7   2      105.99       57.60     10.44 o 
 -12  -7   2       46.23       62.60      6.52 o 
 -11  -7   2      101.92       75.77      3.91 o 
 -10  -7   2      219.19      210.22      6.00 o 
  -9  -7   2      161.45      147.64      4.07 o 
  -8  -7   2      121.76       99.03      3.24 o 
  -7  -7   2      955.27     1003.63     17.93 o 
  -6  -7   2      416.07      388.76      7.64 o 
  -5  -7   2      261.54      268.37      5.64 o 
  -4  -7   2      599.97      697.42     13.29 o 
  -3  -7   2      554.06      523.74      7.94 o 
  -2  -7   2      831.07      791.28     11.88 o 
  -1  -7   2     4734.04     4626.53     66.30 o 
   0  -7   2      441.60      415.18      6.41 o 
   1  -7   2      414.10      360.38      5.62 o 
   2  -7   2     2078.56     2032.29     29.36 o 
   3  -7   2     1139.59     1195.68     18.44 o 
   4  -7   2     1938.65     1957.56     28.61 o 
   5  -7   2     1577.18     1470.08     22.96 o 
   6  -7   2      157.61      149.13      2.81 o 
   7  -7   2      538.02      505.85      8.46 o 
   8  -7   2      975.80     1038.74     20.32 o 
   9  -7   2      176.22      125.24      3.83 o 
  10  -7   2        4.99        3.61      1.64 o 
  11  -7   2       25.11       36.62      7.96 o 
 -13  -6   2        2.90        2.31      5.65 o 
 -12  -6   2        2.66       -1.92      4.19 o 
 -11  -6   2      132.03      120.13      5.19 o 
 -10  -6   2      100.18       93.45      3.47 o 
  -9  -6   2       17.67       10.47      1.51 o 
  -8  -6   2      230.19      238.64      5.51 o 
  -7  -6   2      448.73      445.48      8.79 o 
  -6  -6   2      669.50      681.98     12.57 o 
  -5  -6   2     3075.92     2964.17     51.71 o 
  -4  -6   2      201.33      157.86      3.48 o 
  -3  -6   2     1446.26     1333.95     19.33 o 
  -2  -6   2      981.45      871.72     12.77 o 
  -1  -6   2     8437.18     8653.25    135.87 o 
   0  -6   2     1799.98     1604.07     23.20 o 
   1  -6   2     4266.99     3940.99     57.19 o 
   2  -6   2     5417.80     5442.69     78.70 o 
   3  -6   2     2737.58     2916.10     41.48 o 
   4  -6   2      314.91      353.10      5.56 o 
   5  -6   2      261.72      322.13      5.25 o 
   6  -6   2     1632.31     1679.87     29.35 o 
   7  -6   2      565.90      544.40     10.17 o 
   8  -6   2      169.76      157.97      3.69 o 
   9  -6   2        0.41       -0.71      1.07 o 
  10  -6   2      160.73      143.12      3.70 o 
  11  -6   2       14.47        9.53      2.85 o 
  12  -6   2       32.39       42.45      7.43 o 
 -13  -5   2       19.11       23.13      5.36 o 
 -12  -5   2      179.59      234.57     11.28 o 
 -11  -5   2       32.17       24.63      2.09 o 
 -10  -5   2       52.20       42.50      2.49 o 
  -9  -5   2      606.56      561.88      8.86 o 
  -8  -5   2      583.24      611.21      9.34 o 
  -7  -5   2      309.99      323.79      5.46 o 
  -6  -5   2      274.66      248.19      4.65 o 
  -5  -5   2      883.78      998.92     17.94 o 
  -4  -5   2     1059.78     1035.31     18.53 o 
  -3  -5   2     4854.80     4928.16     78.80 o 
  -2  -5   2     1011.68      944.22     13.72 o 
  -1  -5   2    19663.88    18507.87   1144.14 o 
   0  -5   2      522.20      426.80      6.51 o 
   1  -5   2    12128.93    12057.58    326.40 o 
   2  -5   2     1937.88     1905.15     29.85 o 
   3  -5   2     6525.04     6643.49    106.53 o 
   4  -5   2     2504.41     2533.44     36.87 o 
   5  -5   2     1194.47     1275.71     18.93 o 
   6  -5   2      136.90      139.42      3.01 o 
   7  -5   2     1000.81      928.75     16.06 o 
   8  -5   2      369.79      318.09      6.20 o 
   9  -5   2      176.44      145.37      3.39 o 
  10  -5   2      229.64      199.08      5.15 o 
  11  -5   2      428.10      316.33     10.45 o 
  12  -5   2      136.19      177.57     10.26 o 
  13  -5   2      171.12      208.59     15.66 o 
 -13  -4   2        1.58        4.11     10.13 o 
 -12  -4   2       76.00       86.03      5.13 o 
 -11  -4   2      111.91       79.42      2.72 o 
 -10  -4   2      291.41      280.16      5.92 o 
  -9  -4   2       27.73       27.28      1.21 o 
  -8  -4   2      710.99      710.55     11.07 o 
  -7  -4   2      372.52      365.24      5.91 o 
  -6  -4   2     1280.10     1294.50     20.02 o 
  -5  -4   2     1934.84     2050.53     29.22 o 
  -4  -4   2      576.90      605.90      8.92 o 
  -3  -4   2     2528.19     2370.77     33.76 o 
  -2  -4   2     8210.86     8039.35    136.32 o 
  -1  -4   2     7333.95     6856.37    108.29 o 
   0  -4   2     2661.57     2411.90     33.85 o 
   1  -4   2    10296.83     9974.45    261.99 o 
   2  -4   2     1209.24     1175.25     16.80 o 
   3  -4   2      133.75      120.27      2.13 o 
   4  -4   2     4520.25     4624.00     64.60 o 
   5  -4   2     1266.29     1240.68     20.42 o 
   6  -4   2      152.41      154.98      3.17 o 
   7  -4   2      664.75      582.40     10.37 o 
   8  -4   2       36.25       31.32      1.37 o 
   9  -4   2      271.42      271.75      5.64 o 
  10  -4   2      284.94      272.31      6.58 o 
  11  -4   2      165.43      150.36      5.35 o 
  12  -4   2       93.99      121.21      7.35 o 
  13  -4   2       84.88      110.28     11.05 o 
 -13  -3   2       33.26       30.85      6.11 o 
 -12  -3   2      122.67      110.40      5.38 o 
 -11  -3   2       16.57       14.63      1.57 o 
 -10  -3   2       44.19       43.10      1.66 o 
  -9  -3   2       93.75       95.54      2.33 o 
  -8  -3   2      141.36      149.94      2.89 o 
  -7  -3   2      246.69      217.45      3.97 o 
  -6  -3   2      104.40       76.59      1.70 o 
  -5  -3   2      836.23      871.15     13.52 o 
  -4  -3   2     2850.60     2868.47     40.61 o 
  -3  -3   2     1726.69     1742.71     24.57 o 
  -2  -3   2     7223.70     7142.79    124.69 o 
  -1  -3   2     2390.17     2079.67     29.62 o 
   0  -3   2     2366.71     2232.54     31.48 o 
   1  -3   2    13213.34    12586.85    429.21 o 
   2  -3   2     1912.06     1906.17     27.84 o 
   3  -3   2        4.30       13.02      0.48 o 
   4  -3   2       93.78       91.96      1.97 o 
   5  -3   2     2151.99     2255.31     36.56 o 
   6  -3   2      740.33      738.32     12.36 o 
   7  -3   2     1119.24     1026.50     18.25 o 
   8  -3   2        7.06        6.96      0.84 o 
   9  -3   2      162.53      162.07      3.65 o 
  10  -3   2        6.50        7.02      0.98 o 
  11  -3   2      148.09      134.91      5.47 o 
  12  -3   2       83.72       56.44      6.89 o 
 -12  -2   2      374.12      339.00     11.80 o 
 -11  -2   2       94.44       82.69      2.50 o 
 -10  -2   2      105.96      102.67      2.60 o 
  -9  -2   2      230.32      232.69      4.11 o 
  -8  -2   2     2103.72     2135.53     31.78 o 
  -7  -2   2      144.46      153.73      2.88 o 
  -6  -2   2      847.98      803.31     11.87 o 
  -5  -2   2      291.42      314.77      4.85 o 
  -4  -2   2       44.24       39.51      1.03 o 
  -3  -2   2     6555.85     6694.09    105.25 o 
  -2  -2   2     1273.53     1252.18     17.67 o 
  -1  -2   2     7283.25     7448.66    157.66 o 
   0  -2   2     5779.48     5613.21    111.53 o 
   1  -2   2     1068.13      898.44     12.88 o 
   2  -2   2      441.43      376.80      5.87 o 
   3  -2   2     2270.27     2077.18     32.82 o 
   4  -2   2      105.83      108.43      2.22 o 
   5  -2   2      849.46      813.18     13.43 o 
   6  -2   2      531.00      457.70      7.88 o 
   7  -2   2     1956.10     1973.15     31.70 o 
   8  -2   2      298.87      312.78      6.05 o 
   9  -2   2       58.54       58.38      1.85 o 
  10  -2   2       42.72       49.82      3.10 o 
  11  -2   2      112.55       87.78      4.65 o 
  12  -2   2       65.95       62.04      5.43 o 
  13  -2   2       13.44       -5.88      6.43 o 
 -13  -1   2       22.02       -4.78      4.78 o 
 -12  -1   2       60.11       46.65      3.95 o 
 -11  -1   2       18.56       15.08      1.41 o 
 -10  -1   2      484.42      487.09      8.16 o 
  -9  -1   2      881.59      908.14     14.79 o 
  -8  -1   2      809.63      819.34     12.38 o 
  -7  -1   2      909.51      928.87     14.68 o 
  -6  -1   2      176.11      200.68      3.73 o 
  -5  -1   2     3941.23     4243.75     59.80 o 
  -4  -1   2     1898.33     1843.06     26.11 o 
  -3  -1   2      529.45      500.96      7.49 o 
  -2  -1   2     2826.85     2630.66     37.09 o 
  -1  -1   2      149.93      158.74      2.76 o 
   0  -1   2     4387.72     4298.78     82.20 o 
   1  -1   2     5132.94     4835.93     96.75 o 
   2  -1   2     5295.49     4833.98     87.63 o 
   3  -1   2     2378.54     2235.27     35.24 o 
   4  -1   2      440.06      462.95      8.19 o 
   5  -1   2       72.50       47.68      1.27 o 
   6  -1   2      886.27      868.99     14.38 o 
   7  -1   2      991.25      924.09     16.50 o 
   8  -1   2      914.99      895.87     16.18 o 
   9  -1   2        1.12        1.12      0.90 o 
  10  -1   2      357.30      396.51     12.59 o 
  11  -1   2        7.28        1.05      1.35 o 
  12  -1   2       19.12       13.14      3.47 o 
 -12   0   2      140.76      145.22      5.63 o 
 -11   0   2      177.87      158.01      3.68 o 
 -10   0   2      532.35      539.37      8.80 o 
  -9   0   2      936.12      951.95     15.09 o 
  -8   0   2       14.13       12.43      0.85 o 
  -7   0   2      214.84      207.74      3.64 o 
  -6   0   2      873.07      927.72     13.68 o 
  -5   0   2      493.61      499.58      7.56 o 
  -4   0   2     3575.86     3647.16     54.36 o 
  -3   0   2      476.80      438.38      6.89 o 
  -2   0   2     5979.99     5798.33    111.02 o 
   0   0   2     3083.75     2897.25     41.95 o 
   1   0   2       18.34       18.56      0.50 o 
   3   0   2       79.77       63.27      1.16 o 
   4   0   2       10.10        6.47      0.38 o 
   5   0   2      947.91      925.08     16.84 o 
   6   0   2      328.58      305.47      6.55 o 
   7   0   2      231.57      218.38      5.10 o 
   8   0   2      555.48      501.61     10.39 o 
   9   0   2        0.71        2.48      1.00 o 
  10   0   2        0.10       -1.05      1.05 o 
  11   0   2      121.16      101.16      4.10 o 
  12   0   2      156.06       82.80      7.06 o 
 -13   1   2       22.85        8.27      5.51 o 
 -12   1   2       60.11       41.26      3.79 o 
 -11   1   2       18.20       16.33      1.32 o 
 -10   1   2      482.15      473.96      8.04 o 
  -9   1   2      884.91      908.23     13.63 o 
  -8   1   2      815.11      827.58     12.39 o 
  -7   1   2      921.34      948.15     13.94 o 
  -6   1   2      182.36      214.61      3.58 o 
  -5   1   2     3933.30     4202.51     59.78 o 
  -4   1   2     1879.91     1811.13     26.09 o 
  -3   1   2      542.30      510.19      7.49 o 
  -2   1   2     2801.47     2607.44     37.07 o 
  -1   1   2      149.15      163.45      2.54 o 
   0   1   2     4347.75     4346.65     67.86 o 
   1   1   2     5094.17     4896.43    102.10 o 
   2   1   2     5303.72     4828.37     91.61 o 
   3   1   2     2367.06     2208.72     35.23 o 
   4   1   2      454.35      480.35      7.95 o 
   5   1   2       69.03       44.90      1.31 o 
   6   1   2      887.32      870.65     14.38 o 
   7   1   2     1000.11      927.16     15.37 o 
   8   1   2      907.54      907.93     16.20 o 
   9   1   2        0.87       -0.83      0.83 o 
  10   1   2      358.82      417.86     11.15 o 
  11   1   2        8.25        1.44      1.82 o 
  12   1   2       19.60       12.84      7.85 o 
 -12   2   2      375.51      389.69     11.62 o 
 -11   2   2       91.89       78.01      2.29 o 
 -10   2   2      105.37       94.35      2.39 o 
  -9   2   2      228.63      222.69      4.07 o 
  -8   2   2     2090.12     2051.13     30.12 o 
  -7   2   2      142.26      152.87      2.93 o 
  -6   2   2      844.93      793.30     11.85 o 
  -5   2   2      281.18      294.04      4.81 o 
  -4   2   2       40.96       36.19      0.93 o 
  -3   2   2     6558.59     6627.40    108.66 o 
  -2   2   2     1256.42     1218.15     17.66 o 
  -1   2   2     7217.94     7488.11    193.36 o 
   0   2   2     5798.54     5537.39    133.89 o 
   1   2   2     1064.11      897.45     13.98 o 
   2   2   2      453.63      394.59      5.89 o 
   3   2   2     2247.69     2052.76     32.80 o 
   4   2   2      104.55      107.47      2.22 o 
   5   2   2      860.97      813.29     13.44 o 
   6   2   2      519.33      448.88      7.87 o 
   7   2   2     1953.63     1964.26     31.70 o 
   8   2   2      297.93      309.68      5.81 o 
   9   2   2       55.45       56.49      2.01 o 
  10   2   2       45.51       52.31      2.52 o 
  11   2   2      113.50      107.49      3.89 o 
  12   2   2       66.49       62.68      9.92 o 
  13   2   2       13.74       -4.96      5.51 o 
 -12   3   2      122.62      113.40      6.59 o 
 -11   3   2       16.36       14.53      1.19 o 
 -10   3   2       44.78       45.16      1.61 o 
  -9   3   2       93.40       95.53      2.19 o 
  -8   3   2      141.88      146.17      2.85 o 
  -7   3   2      253.32      227.50      3.98 o 
  -6   3   2      106.24       79.55      1.69 o 
  -5   3   2      840.06      873.70     12.82 o 
  -4   3   2     2835.58     2855.82     40.60 o 
  -3   3   2     1699.67     1691.69     26.69 o 
  -2   3   2     7195.36     7081.09    141.07 o 
  -1   3   2     2392.28     2097.44     29.62 o 
   0   3   2     2341.98     2210.42     31.45 o 
   1   3   2    13130.69    13011.92    462.40 o 
   2   3   2     1922.96     1913.70     27.13 o 
   3   3   2        3.59       11.95      0.49 o 
   4   3   2       90.88       88.75      1.96 o 
   5   3   2     2174.57     2323.35     36.59 o 
   6   3   2      739.40      735.02     12.77 o 
   7   3   2     1112.77     1031.81     18.29 o 
   8   3   2        6.02        5.01      0.80 o 
   9   3   2      159.65      158.74      3.68 o 
  10   3   2        6.70        6.05      1.28 o 
  11   3   2      144.19      133.62      4.98 o 
  12   3   2       84.63       72.88      6.92 o 
  13   3   2       59.16       52.51      7.80 o 
 -13   4   2        1.42       -3.38      3.45 o 
 -12   4   2       77.90       76.98      5.84 o 
 -11   4   2      109.22       81.76      2.33 o 
 -10   4   2      292.31      280.23      5.18 o 
  -9   4   2       28.13       30.33      1.23 o 
  -8   4   2      721.13      701.69     11.29 o 
  -7   4   2      372.58      372.79      5.90 o 
  -6   4   2     1283.35     1317.89     19.01 o 
  -5   4   2     1915.41     2034.18     29.21 o 
  -4   4   2      564.47      594.00      8.91 o 
  -3   4   2     2528.22     2373.85     34.68 o 
  -2   4   2     8252.76     8175.69    153.71 o 
  -1   4   2     7315.03     6912.47    125.08 o 
   0   4   2     2642.20     2364.12     34.74 o 
   1   4   2    10290.48    10422.30    288.77 o 
   2   4   2     1192.22     1166.03     17.43 o 
   3   4   2      137.94      124.23      2.34 o 
   4   4   2     4512.65     4509.89     64.59 o 
   5   4   2     1272.24     1270.02     20.43 o 
   6   4   2      144.70      150.32      3.16 o 
   7   4   2      664.63      576.00     10.39 o 
   8   4   2       36.57       34.85      1.41 o 
   9   4   2      277.01      278.83      5.62 o 
  10   4   2      282.99      257.61      6.33 o 
  11   4   2      163.57      157.40      5.87 o 
  12   4   2       95.26      115.03     17.88 o 
  13   4   2       84.73       90.11      9.81 o 
 -13   5   2       19.56       14.27      4.24 o 
 -12   5   2      179.72      260.50     20.64 o 
 -11   5   2       33.70       26.05      1.64 o 
 -10   5   2       54.08       49.31      1.60 o 
  -9   5   2      611.14      578.26      8.88 o 
  -8   5   2      579.31      601.84      9.54 o 
  -7   5   2      314.58      327.60      5.28 o 
  -6   5   2      279.52      267.80      5.36 o 
  -5   5   2      887.70     1024.79     17.96 o 
  -4   5   2     1068.43     1068.19     18.56 o 
  -3   5   2     4885.46     5024.26     81.39 o 
  -2   5   2     1022.95      941.18     13.70 o 
   0   5   2      532.15      435.06      6.69 o 
   1   5   2    12192.73    12131.97    718.17 o 
   2   5   2     1934.94     1944.97     27.49 o 
   3   5   2     6541.19     6827.11    102.49 o 
   4   5   2     2472.39     2513.94     39.01 o 
   5   5   2     1177.35     1271.00     18.45 o 
   6   5   2      136.44      146.99      3.17 o 
   7   5   2     1011.88      930.11     17.68 o 
   8   5   2      375.28      321.45      6.25 o 
   9   5   2      176.76      138.72      3.37 o 
  10   5   2      231.75      210.25      4.54 o 
  11   5   2      427.00      372.43     14.03 o 
  12   5   2      134.75      144.30     12.55 o 
  13   5   2      170.35      213.57     15.28 o 
 -13   6   2        3.17       -2.69     11.92 o 
 -12   6   2        2.10       -0.96      4.12 o 
 -11   6   2      132.61      111.33      3.94 o 
 -10   6   2       99.70       86.59      3.08 o 
  -9   6   2       19.35        9.33      1.41 o 
  -8   6   2      229.53      244.71      5.31 o 
  -7   6   2      453.21      459.97      8.82 o 
  -6   6   2      665.10      679.83     12.56 o 
  -5   6   2     3048.15     3067.73     51.73 o 
  -4   6   2      193.79      148.52      3.43 o 
  -3   6   2     1443.97     1341.81     19.83 o 
  -2   6   2      980.80      868.76     13.07 o 
  -1   6   2     8503.02     8542.66    150.57 o 
   0   6   2     1803.92     1629.57     23.21 o 
   1   6   2     4275.21     3924.48     55.69 o 
   2   6   2     5392.38     5414.55     76.63 o 
   3   6   2     2705.09     2918.18     41.47 o 
   4   6   2      312.61      354.62      5.56 o 
   5   6   2      268.76      340.41      5.28 o 
   6   6   2     1638.50     1663.56     29.92 o 
   7   6   2      571.67      535.65      9.64 o 
   8   6   2      170.39      157.07      4.04 o 
   9   6   2        0.32       -0.75      0.75 o 
  10   6   2      156.81      140.03      3.57 o 
  11   6   2       14.11        8.53      6.87 o 
  12   6   2       33.20       27.01     18.93 o 
 -12   7   2       46.22       54.21      5.33 o 
 -11   7   2      100.17       67.89      5.74 o 
 -10   7   2      223.02      205.07      6.06 o 
  -9   7   2      158.75      145.57      4.05 o 
  -8   7   2      121.33       96.54      2.84 o 
  -7   7   2      940.10      971.95     17.89 o 
  -6   7   2      406.18      378.36      7.60 o 
  -5   7   2      263.87      277.53      5.68 o 
  -4   7   2      590.77      702.34     12.79 o 
  -3   7   2      541.15      522.31      7.94 o 
  -2   7   2      841.73      813.22     11.88 o 
  -1   7   2     4732.80     4493.68     64.53 o 
   0   7   2      434.95      410.51      6.58 o 
   1   7   2      406.09      352.21      5.61 o 
   2   7   2     2089.94     2065.40     29.36 o 
   3   7   2     1133.37     1203.51     17.94 o 
   4   7   2     1965.45     2025.88     28.64 o 
   5   7   2     1563.43     1495.69     22.06 o 
   6   7   2      156.72      147.87      2.77 o 
   7   7   2      536.11      506.63      8.93 o 
   8   7   2      968.32     1009.29     24.47 o 
   9   7   2      177.94      121.60      3.49 o 
  10   7   2        4.73        1.69      1.48 o 
  11   7   2       23.81       27.20      4.70 o 
  12   7   2      142.82       41.66     13.14 o 
 -12   8   2       12.04        9.70      3.60 o 
 -11   8   2       28.84       20.15      3.05 o 
 -10   8   2      601.87      553.17     16.07 o 
  -9   8   2      643.39      650.62     14.80 o 
  -8   8   2      353.19      337.68      7.72 o 
  -7   8   2        0.69       -0.73      0.73 o 
  -6   8   2      343.27      363.53      7.28 o 
  -5   8   2      308.14      304.82      6.66 o 
  -4   8   2      722.93      788.67     14.40 o 
  -3   8   2      225.48      221.99      3.82 o 
  -2   8   2     1009.52      977.17     14.59 o 
  -1   8   2      480.14      465.01      7.36 o 
   0   8   2      260.99      247.32      4.14 o 
   1   8   2      816.81      788.05     11.71 o 
   2   8   2      167.10      162.29      2.94 o 
   3   8   2     3521.24     3524.17     50.79 o 
   4   8   2       65.66       67.42      1.55 o 
   5   8   2      155.69      156.61      2.92 o 
   6   8   2      242.43      203.53      3.72 o 
   7   8   2      240.49      210.98      3.75 o 
   8   8   2      373.74      431.96     12.07 o 
   9   8   2      765.79      848.42     29.98 o 
  10   8   2       94.32      109.37      4.90 o 
  11   8   2       89.66       28.86     15.07 o 
 -12   9   2       32.17       24.55      5.14 o 
 -11   9   2      278.59      211.72     10.78 o 
 -10   9   2       19.94       17.28      1.74 o 
  -9   9   2      292.83      307.25      9.10 o 
  -8   9   2       33.44       39.43      1.96 o 
  -7   9   2      169.81      169.77      4.32 o 
  -6   9   2      258.07      233.10      5.22 o 
  -5   9   2      243.63      281.63      5.97 o 
  -4   9   2      956.15      938.40     16.74 o 
  -3   9   2     1077.62     1109.11     16.82 o 
  -2   9   2     1913.50     1814.75     26.33 o 
  -1   9   2     1952.82     1857.99     26.84 o 
   0   9   2      739.72      695.11     10.54 o 
   1   9   2     1169.05     1074.98     15.78 o 
   2   9   2       56.01       45.24      1.32 o 
   3   9   2     1612.07     1533.28     22.71 o 
   4   9   2     1922.93     1839.93     27.07 o 
   5   9   2      117.50      107.38      2.22 o 
   6   9   2       49.14       46.60      1.45 o 
   7   9   2     1282.15     1253.42     26.28 o 
   8   9   2      590.88      580.72     14.85 o 
   9   9   2      673.66      699.38     16.55 o 
  10   9   2      242.88      265.50     12.70 o 
  11   9   2       19.44       23.24      4.77 o 
  12   9   2       45.89       64.60      8.77 o 
 -12  10   2       21.46        2.10      3.52 o 
 -11  10   2       59.42       54.49      4.61 o 
 -10  10   2       23.06       21.94      3.07 o 
  -9  10   2      760.40      822.96     19.59 o 
  -8  10   2      268.21      294.06      6.78 o 
  -7  10   2      129.80      140.14      3.80 o 
  -6  10   2     1012.56     1001.57     18.23 o 
  -5  10   2      903.67      898.68     16.62 o 
  -4  10   2      154.43      140.34      2.66 o 
  -3  10   2      899.61      955.11     14.18 o 
  -2  10   2     1946.32     1981.11     28.54 o 
  -1  10   2     2645.76     2542.91     36.61 o 
   0  10   2      675.47      653.10     10.05 o 
   1  10   2      226.61      216.01      3.87 o 
   2  10   2     1755.93     1682.95     24.80 o 
   3  10   2      359.39      365.98      5.99 o 
   4  10   2      243.48      248.25      4.35 o 
   5  10   2      659.71      639.90      9.78 o 
   6  10   2      668.82      643.57     13.11 o 
   7  10   2      671.20      618.39     16.27 o 
   8  10   2       61.80       54.89      3.68 o 
   9  10   2      163.96      148.38      8.94 o 
  10  10   2        2.57        2.89      2.31 o 
  11  10   2       21.07        3.93      3.25 o 
  12  10   2      209.43       59.40     11.95 o 
 -12  11   2       47.37       11.33      6.34 o 
 -11  11   2       70.40       79.52      5.63 o 
 -10  11   2      316.30      302.70     17.21 o 
  -9  11   2      162.40      116.99      5.17 o 
  -8  11   2       70.42       67.75      2.89 o 
  -7  11   2      289.15      305.25      6.69 o 
  -6  11   2     1547.14     1629.67     29.88 o 
  -5  11   2      205.31      214.04      5.00 o 
  -4  11   2     1007.04      979.54     14.98 o 
  -3  11   2      285.07      289.31      4.87 o 
  -2  11   2      582.90      541.09      8.66 o 
  -1  11   2      245.00      237.82      4.27 o 
   0  11   2      932.82      917.40     13.87 o 
   1  11   2     1530.55     1561.59     22.59 o 
   2  11   2        3.75        5.08      0.63 o 
   3  11   2      618.59      608.91      9.76 o 
   4  11   2      789.49      850.35     13.73 o 
   5  11   2      237.33      255.31      4.77 o 
   6  11   2      207.36      229.58      5.41 o 
   7  11   2      279.70      272.31      7.16 o 
   8  11   2      159.72      145.82      4.99 o 
   9  11   2      219.86      217.23      8.25 o 
  10  11   2       10.66        2.76      2.66 o 
  11  11   2      194.44      238.80     13.93 o 
  12  11   2      213.21      397.78     34.02 o 
 -12  12   2       35.83       -1.47      7.72 o 
 -11  12   2        6.66       -3.82      3.82 o 
 -10  12   2      110.64      102.77      5.39 o 
  -9  12   2       61.09       54.75      4.43 o 
  -8  12   2      114.82       91.76      3.38 o 
  -7  12   2        4.91        4.22      1.20 o 
  -6  12   2      818.62      834.29     20.44 o 
  -5  12   2      465.58      503.78     10.03 o 
  -4  12   2        2.51        0.06      0.51 o 
  -3  12   2      733.30      690.88     10.94 o 
  -2  12   2     1128.58     1138.90     16.95 o 
  -1  12   2      148.45      164.04      3.21 o 
   0  12   2       55.57       39.69      1.40 o 
   1  12   2       91.41       80.93      2.01 o 
   2  12   2      217.27      222.38      4.09 o 
   3  12   2     2287.86     2084.35     31.91 o 
   4  12   2     1659.59     1716.84     24.94 o 
   5  12   2      127.73      120.64      2.67 o 
   6  12   2      103.28      109.76      3.30 o 
   7  12   2      287.40      248.21      7.34 o 
   8  12   2      215.66      241.03      8.04 o 
   9  12   2       92.02       71.41      4.81 o 
  10  12   2      289.30      384.82     22.50 o 
  11  12   2       20.08       24.10      5.07 o 
 -11  13   2        8.31        1.84      3.18 o 
 -10  13   2       71.43       59.23      5.27 o 
  -9  13   2      638.21      658.24     23.80 o 
  -8  13   2      307.35      341.35     10.74 o 
  -7  13   2      189.24      227.31      6.03 o 
  -6  13   2      965.72     1027.88     21.99 o 
  -5  13   2     1056.07     1065.65     20.26 o 
  -4  13   2      539.77      544.20      9.03 o 
  -3  13   2      414.25      398.07      6.68 o 
  -2  13   2       42.83       39.65      1.42 o 
  -1  13   2       53.34       48.92      1.59 o 
   0  13   2      124.54      122.03      2.70 o 
   1  13   2      371.10      346.48      6.01 o 
   2  13   2      232.08      255.36      4.64 o 
   3  13   2      593.40      617.72      9.67 o 
   4  13   2      481.47      482.01      8.04 o 
   5  13   2      326.61      294.40      5.14 o 
   6  13   2      307.55      332.10      7.96 o 
   7  13   2      306.91      281.09      8.65 o 
   8  13   2       88.48       81.64      4.95 o 
   9  13   2       71.29       94.10      5.21 o 
  10  13   2        3.81       -0.41      2.79 o 
  11  13   2      187.44      225.85     16.04 o 
 -11  14   2      235.02      195.45     15.90 o 
 -10  14   2       12.12       12.05      2.77 o 
  -9  14   2      196.64      228.95     11.33 o 
  -8  14   2      199.74      223.53      7.53 o 
  -7  14   2       15.68       16.56      2.03 o 
  -6  14   2      529.67      547.63     12.93 o 
  -5  14   2     1156.52     1208.61     21.61 o 
  -4  14   2     1414.50     1451.20     22.19 o 
  -3  14   2      387.37      361.51      6.46 o 
  -2  14   2     2239.09     2272.61     32.99 o 
  -1  14   2      140.90      130.08      2.92 o 
   0  14   2      176.03      195.75      3.86 o 
   1  14   2       50.93       48.92      1.68 o 
   2  14   2      164.89      169.44      3.45 o 
   3  14   2      168.12      164.71      3.40 o 
   4  14   2       36.72       37.38      1.49 o 
   5  14   2      137.35      125.85      2.96 o 
   6  14   2       40.31       34.76      2.26 o 
   7  14   2      219.69      216.19      6.85 o 
   8  14   2      275.90      315.49     10.39 o 
   9  14   2      106.38      131.93      7.09 o 
  10  14   2       50.58       56.56      5.22 o 
 -11  15   2       56.52       37.13     10.29 o 
 -10  15   2       90.22      118.53      9.81 o 
  -9  15   2       20.12       11.03      2.27 o 
  -8  15   2      114.69      116.15      4.56 o 
  -7  15   2      641.05      704.28     16.28 o 
  -6  15   2       32.06       28.02      2.52 o 
  -5  15   2     1021.64     1006.68     18.26 o 
  -4  15   2      147.44      149.96      3.30 o 
  -3  15   2      963.43      995.50     15.21 o 
  -2  15   2      618.35      631.07     10.28 o 
  -1  15   2      360.96      349.93      6.36 o 
   0  15   2     1335.48     1347.83     20.53 o 
   1  15   2      216.26      198.89      4.17 o 
   2  15   2       62.73       88.24      2.36 o 
   3  15   2      450.88      479.38      8.20 o 
   4  15   2      175.51      164.99      4.03 o 
   5  15   2      324.65      307.43      6.64 o 
   6  15   2      182.04      194.93      5.94 o 
   7  15   2       23.76       14.22      2.22 o 
   8  15   2       83.28       53.33      3.64 o 
   9  15   2       38.37       37.86      5.53 o 
  10  15   2       36.95       49.41      6.69 o 
 -10  16   2       67.46       91.08     10.24 o 
  -9  16   2      167.89      209.23      9.32 o 
  -8  16   2      252.87      269.40     10.24 o 
  -7  16   2      159.14      177.77      6.56 o 
  -6  16   2        0.28       -1.34      1.34 o 
  -5  16   2      293.87      304.46      6.01 o 
  -4  16   2        1.41       -0.76      0.83 o 
  -3  16   2      648.26      681.52     11.35 o 
  -2  16   2      461.22      464.26      8.10 o 
  -1  16   2      235.01      213.31      4.30 o 
   0  16   2      714.08      658.42     10.77 o 
   1  16   2      160.64      165.25      3.70 o 
   2  16   2     1512.01     1517.38     23.31 o 
   3  16   2      904.98      857.35     14.08 o 
   4  16   2       29.45       18.24      1.50 o 
   5  16   2      246.46      221.44      6.60 o 
   6  16   2      197.19      184.19      6.08 o 
   7  16   2       42.81       37.83      2.62 o 
   8  16   2       31.60       12.35      2.30 o 
   9  16   2       99.62      122.82      7.33 o 
  10  16   2       30.77       40.65     13.69 o 
 -10  17   2      227.60      329.20     29.06 o 
  -9  17   2        1.14       -2.68      2.68 o 
  -8  17   2       55.67       64.17      3.86 o 
  -7  17   2      108.64      139.40      5.10 o 
  -6  17   2      289.58      312.44      9.13 o 
  -5  17   2        2.45        2.17      0.99 o 
  -4  17   2      631.97      654.90     14.29 o 
  -3  17   2      746.78      790.49     13.92 o 
  -2  17   2      272.56      276.70      5.45 o 
  -1  17   2      131.80      127.46      3.18 o 
   0  17   2      235.55      223.57      4.78 o 
   1  17   2      235.46      227.79      4.67 o 
   2  17   2        9.19        5.24      1.00 o 
   3  17   2      109.38       91.64      2.78 o 
   4  17   2      112.67      116.64      3.42 o 
   5  17   2      483.94      487.15      9.74 o 
   6  17   2       27.22       15.83      2.80 o 
   7  17   2      100.67       75.41      5.02 o 
   8  17   2        2.55       -2.16      2.16 o 
   9  17   2       47.22       60.35      7.23 o 
  10  17   2       56.92       87.07     10.98 o 
  -9  18   2      275.42      150.84     18.95 o 
  -8  18   2       57.22       53.52      6.12 o 
  -7  18   2       69.29       70.88      4.57 o 
  -6  18   2      217.37      268.62      9.55 o 
  -5  18   2      594.85      577.30     19.84 o 
  -4  18   2      288.17      297.68      6.15 o 
  -3  18   2       73.39       73.39      2.63 o 
  -2  18   2       59.02       69.14      2.39 o 
  -1  18   2      179.80      146.67      3.81 o 
   0  18   2       28.78       29.46      1.89 o 
   1  18   2        4.72        1.75      0.88 o 
   2  18   2       35.87       37.39      2.15 o 
   3  18   2      104.87      103.13      3.54 o 
   4  18   2      474.39      476.48     11.26 o 
   5  18   2      233.33      246.52      8.21 o 
   6  18   2       39.68       46.09      3.52 o 
   7  18   2       80.57       73.60      4.45 o 
   8  18   2        5.32       -0.13      2.94 o 
   9  18   2        7.04        2.01      6.34 o 
  -9  19   2      197.21      192.35     17.84 o 
  -8  19   2       68.13       78.26      6.67 o 
  -7  19   2       15.13       19.37      3.12 o 
  -6  19   2      208.75      240.65     11.68 o 
  -5  19   2      362.94      327.97      8.33 o 
  -4  19   2      388.57      367.76     13.21 o 
  -3  19   2      210.39      209.41      4.81 o 
  -2  19   2      165.05      142.03      4.40 o 
  -1  19   2       50.68       45.86      2.20 o 
   0  19   2      211.42      199.45      4.86 o 
   1  19   2      121.02      112.27      3.38 o 
   2  19   2       82.58       87.67      2.86 o 
   3  19   2        6.91        4.30      1.15 o 
   4  19   2       27.14       14.71      1.67 o 
   5  19   2       90.51       87.89      4.43 o 
   6  19   2       13.09        9.98      2.67 o 
   7  19   2      187.68      205.07     12.99 o 
   8  19   2       93.42      151.95     13.13 o 
   9  19   2        5.24        1.71      6.43 o 
  -8  20   2        8.43        6.81      3.45 o 
  -7  20   2      137.42      189.67     10.17 o 
  -6  20   2       34.51       40.34      4.14 o 
  -5  20   2       24.30       26.22      4.01 o 
  -4  20   2        4.53        2.85      1.45 o 
  -3  20   2      118.50      132.02      3.89 o 
  -2  20   2      339.97      334.50     10.20 o 
  -1  20   2      154.18      152.49      4.00 o 
   0  20   2      509.00      529.22     11.79 o 
   1  20   2      264.38      255.13      6.81 o 
   2  20   2      275.09      297.46      7.53 o 
   3  20   2       15.53        9.44      1.61 o 
   4  20   2       20.80        7.35      2.18 o 
   5  20   2       62.37       61.41      4.91 o 
   6  20   2        3.76       -1.78      2.27 o 
   7  20   2      161.54      177.80     19.20 o 
  -8  21   2       67.20       99.82     11.95 o 
  -7  21   2      242.53      361.70     14.45 o 
  -6  21   2        0.54       -2.37      2.90 o 
  -5  21   2        0.73       -2.20      2.20 o 
  -4  21   2       13.81       12.27      3.14 o 
  -3  21   2        1.24        0.53      1.51 o 
  -2  21   2      568.03      553.23     12.23 o 
  -1  21   2       83.17       82.39      3.64 o 
   0  21   2      340.89      371.88      7.95 o 
   1  21   2      104.64       93.47      4.03 o 
   2  21   2        3.37       -0.57      1.27 o 
   3  21   2       20.15       16.12      2.15 o 
   4  21   2       17.68        5.03      2.37 o 
   5  21   2      116.74      119.52      6.89 o 
   6  21   2      238.88      312.20     12.43 o 
   7  21   2      105.99       99.89     10.29 o 
  -7  22   2      100.80      105.02      8.77 o 
  -6  22   2        0.59       -3.07      3.07 o 
  -5  22   2      131.32      153.13      7.50 o 
  -4  22   2      348.90      479.97     15.60 o 
  -3  22   2       78.63       81.67      3.49 o 
  -2  22   2       59.32       70.21      4.62 o 
  -1  22   2      315.14      338.53     11.73 o 
   0  22   2      148.35      161.93      5.82 o 
   1  22   2      111.25      137.14      4.75 o 
   2  22   2      152.59      129.94      4.74 o 
   3  22   2      280.21      241.18     15.37 o 
   4  22   2       38.28       32.96      3.85 o 
   5  22   2       82.48       87.55     12.92 o 
   6  22   2      159.89      150.93     12.46 o 
   7  22   2      133.15      166.58     23.53 o 
  -6  23   2      178.05      292.81     19.83 o 
  -5  23   2       84.70       67.64     13.05 o 
  -4  23   2      107.54      107.01      7.32 o 
  -3  23   2       93.25       67.59      5.60 o 
  -2  23   2      174.01      218.83      7.62 o 
  -1  23   2      299.44      369.50     11.93 o 
   0  23   2       55.85       66.58      4.44 o 
   1  23   2       66.27       63.67      4.20 o 
   2  23   2        9.01        4.55      2.17 o 
   3  23   2      157.41      199.60     10.32 o 
   4  23   2      213.00      252.42     14.48 o 
   5  23   2       76.78       77.51     10.73 o 
   6  23   2       10.79        6.56      4.38 o 
  -5  24   2       27.49       19.01     13.78 o 
  -4  24   2       16.34       34.82      7.07 o 
  -3  24   2       39.63        9.58      3.88 o 
  -2  24   2      143.41      163.66      8.86 o 
  -1  24   2       95.13      120.22      5.63 o 
   0  24   2       83.58      101.71      5.37 o 
   1  24   2      174.21      120.24     10.89 o 
   2  24   2        4.56        1.25      2.60 o 
   3  24   2       49.76       68.77      6.34 o 
   4  24   2       23.19        5.09      3.85 o 
   5  24   2       37.83       27.38      9.01 o 
  -4  25   2      161.31      103.70     16.92 o 
  -3  25   2      105.80      146.90     10.34 o 
  -2  25   2        5.69       -2.77      2.77 o 
  -1  25   2       60.98       17.83     14.52 o 
   0  25   2       40.99       19.59      4.77 o 
   1  25   2        0.13       -2.65      2.65 o 
   2  25   2       44.10        4.69      3.57 o 
  -1  26   2      223.72      151.13     12.48 o 
   0  26   2      119.35       65.63     14.34 o 
  -3 -25   3        8.40       -4.16      5.86 o 
  -2 -25   3       37.98       18.21      4.39 o 
  -1 -25   3       62.23       71.01      5.83 o 
   0 -25   3      121.21      148.90      7.11 o 
   1 -25   3       55.02       63.61      6.41 o 
   2 -25   3       19.81       -4.14      4.14 o 
   3 -25   3      160.68      204.27     17.55 o 
  -4 -24   3      133.26       91.53     12.15 o 
  -3 -24   3       23.00       10.43      5.23 o 
  -2 -24   3       31.30       28.12      5.25 o 
  -1 -24   3      115.59      116.35      5.42 o 
   0 -24   3      293.97      374.71     12.48 o 
   1 -24   3        9.73        3.77      4.65 o 
   2 -24   3      104.61       95.07      8.10 o 
   3 -24   3      158.34      209.83     13.44 o 
  -6 -23   3      128.47      162.08     12.90 o 
  -5 -23   3      171.50      144.16     20.78 o 
  -4 -23   3      172.69      135.52     20.04 o 
  -3 -23   3      177.79      201.71      8.84 o 
  -2 -23   3       33.73       41.13      4.35 o 
  -1 -23   3      106.48      107.12      5.46 o 
   0 -23   3       13.45       15.03      3.32 o 
   1 -23   3      139.32      157.30      9.73 o 
   2 -23   3       22.81       22.12      3.21 o 
   3 -23   3       71.08       67.61      5.95 o 
   4 -23   3       64.41       70.30      8.37 o 
   5 -23   3       19.99       36.20     11.58 o 
  -6 -22   3       72.53       86.29     11.17 o 
  -4 -22   3      188.19       93.46      7.75 o 
  -3 -22   3      221.73      245.66     10.19 o 
  -2 -22   3       56.30       56.94      3.78 o 
  -1 -22   3      254.84      273.16      8.54 o 
   0 -22   3      100.46       93.93      4.04 o 
   1 -22   3       91.64       75.30      4.09 o 
   2 -22   3      166.56      188.26      6.01 o 
   3 -22   3      129.03      133.84      7.39 o 
   4 -22   3       43.90       30.90      3.75 o 
   5 -22   3       82.48       80.74      7.99 o 
   6 -22   3       45.62       45.72     12.13 o 
  -8 -21   3      241.47      206.72     17.69 o 
  -7 -21   3      261.24      218.53     27.23 o 
  -6 -21   3       45.04       23.03      6.81 o 
  -5 -21   3      399.20      455.11     19.83 o 
  -4 -21   3       34.86       25.22      4.52 o 
  -3 -21   3       52.12       55.91      3.09 o 
  -2 -21   3      424.18      412.51     16.57 o 
  -1 -21   3       77.23       71.23      3.31 o 
   0 -21   3      404.50      450.97      9.66 o 
   1 -21   3      101.84       87.44      3.78 o 
   2 -21   3      124.76       83.24      4.67 o 
   3 -21   3       17.86        8.11      2.50 o 
   4 -21   3       63.94       61.41      4.78 o 
   5 -21   3       19.68        6.22      3.38 o 
   6 -21   3       19.75        2.76      7.58 o 
   7 -21   3        3.12       -8.45      8.45 o 
  -8 -20   3      313.22      336.20     16.33 o 
  -7 -20   3       39.26       24.86      8.39 o 
  -6 -20   3       79.28       93.37      7.36 o 
  -5 -20   3       23.14       36.03      4.50 o 
  -4 -20   3      108.32       88.17      3.39 o 
  -3 -20   3       15.76       12.15      2.25 o 
  -2 -20   3      165.59      177.72      4.64 o 
  -1 -20   3      209.84      219.30      5.94 o 
   0 -20   3       24.55       17.79      1.94 o 
   1 -20   3        1.05       -1.20      1.20 o 
   2 -20   3       74.46       67.48      2.79 o 
   3 -20   3      128.20      107.37      3.98 o 
   4 -20   3       41.86       34.24      4.05 o 
   5 -20   3       22.87       18.14      2.97 o 
   6 -20   3      242.25      248.98     14.72 o 
   7 -20   3       64.27       67.19      9.89 o 
   8 -20   3      107.64      155.67     15.67 o 
  -9 -19   3        5.85       -3.08      6.14 o 
  -8 -19   3      106.94       97.54     16.91 o 
  -7 -19   3       71.76      109.61      9.58 o 
  -6 -19   3      434.30      463.46     29.35 o 
  -5 -19   3       19.65       16.82      2.36 o 
  -4 -19   3      239.81      255.66      6.87 o 
  -3 -19   3      126.71      140.93      4.26 o 
  -2 -19   3      114.56      143.14      3.86 o 
  -1 -19   3       25.28       35.79      2.27 o 
   0 -19   3      393.04      400.05      7.86 o 
   1 -19   3       59.78       47.88      2.48 o 
   2 -19   3      128.27      132.54      4.36 o 
   3 -19   3       53.89       58.42      2.59 o 
   4 -19   3       31.29       26.05      2.43 o 
   5 -19   3      219.84      200.31      6.89 o 
   6 -19   3       31.98       10.29      6.06 o 
   7 -19   3      142.51      112.30      9.46 o 
   8 -19   3       93.99       77.60     16.73 o 
 -10 -18   3       25.69       16.55      7.63 o 
  -9 -18   3      100.59      115.02     25.46 o 
  -8 -18   3      400.23      468.96     20.36 o 
  -7 -18   3      241.67      237.67     12.73 o 
  -6 -18   3      133.49      136.83      6.73 o 
  -5 -18   3      187.73      182.80      6.64 o 
  -4 -18   3       35.04       42.47      2.43 o 
  -3 -18   3      194.89      202.45      4.87 o 
  -2 -18   3       38.69       42.01      2.11 o 
  -1 -18   3      936.59     1016.55     17.92 o 
   0 -18   3      265.27      249.89      5.59 o 
   1 -18   3      258.55      244.59      5.49 o 
   2 -18   3      630.56      576.22     11.90 o 
   3 -18   3      343.02      346.12      8.22 o 
   4 -18   3       67.73       52.08      2.39 o 
   5 -18   3      242.41      275.99      8.69 o 
   6 -18   3      161.27      161.47      8.96 o 
   7 -18   3       93.23      120.28      6.55 o 
   8 -18   3      128.53      157.21     15.53 o 
   9 -18   3       37.60       53.66     12.68 o 
 -10 -17   3       47.31       12.13      8.09 o 
  -9 -17   3       15.50        9.38      4.22 o 
  -8 -17   3      101.76       87.36      5.89 o 
  -7 -17   3      135.83      150.96      5.86 o 
  -6 -17   3       54.02       46.60      3.35 o 
  -5 -17   3       12.24       16.65      2.08 o 
  -4 -17   3      207.82      204.52      5.60 o 
  -3 -17   3     1483.09     1459.10     28.49 o 
  -2 -17   3      907.73      987.02     17.04 o 
  -1 -17   3      527.26      579.60     10.65 o 
   0 -17   3     1303.93     1353.86     22.81 o 
   1 -17   3      141.03      146.26      3.49 o 
   2 -17   3       37.46       34.76      1.92 o 
   3 -17   3      446.66      439.90     11.47 o 
   4 -17   3      302.90      315.06      8.35 o 
   5 -17   3       41.95       37.22      2.35 o 
   6 -17   3        8.18        2.59      1.21 o 
   7 -17   3      143.32      101.78      6.01 o 
   8 -17   3       77.93       88.89      7.40 o 
   9 -17   3      131.74      153.62     10.38 o 
 -10 -16   3      242.15      294.47     20.54 o 
  -9 -16   3       92.99       87.00      5.59 o 
  -8 -16   3       66.31       73.01      5.08 o 
  -7 -16   3       90.00       88.38      4.09 o 
  -6 -16   3      185.30      205.87      6.54 o 
  -5 -16   3      235.58      227.14      5.10 o 
  -4 -16   3      474.13      491.06      9.61 o 
  -3 -16   3      299.08      306.31      6.22 o 
  -2 -16   3      612.50      682.05     11.52 o 
  -1 -16   3      498.56      559.19     10.30 o 
   0 -16   3      186.14      195.99      4.01 o 
   1 -16   3      623.39      668.55     11.10 o 
   2 -16   3     1054.00     1032.54     19.73 o 
   3 -16   3      491.15      449.39      8.84 o 
   4 -16   3      102.94       86.87      2.60 o 
   5 -16   3      334.92      365.11      9.26 o 
   6 -16   3      104.93       90.14      3.36 o 
   7 -16   3        1.21       -1.22      2.27 o 
   8 -16   3      128.54      145.72      8.61 o 
   9 -16   3       19.25        4.86      3.41 o 
  10 -16   3       15.98        4.96     11.21 o 
 -10 -15   3      153.08      127.38     17.97 o 
  -9 -15   3      409.10      426.36     18.31 o 
  -8 -15   3      109.58      107.04      7.92 o 
  -7 -15   3      728.33      836.91     24.07 o 
  -6 -15   3        1.63       -1.36      1.36 o 
  -5 -15   3      120.50      111.74      3.23 o 
  -4 -15   3     1758.10     1803.20     28.11 o 
  -3 -15   3       43.90       37.47      1.55 o 
  -2 -15   3      427.52      435.74      7.98 o 
  -1 -15   3     1134.74     1188.83     17.83 o 
   0 -15   3      992.33     1031.98     15.91 o 
   1 -15   3      384.43      435.46      7.32 o 
   2 -15   3       84.69       88.18      2.46 o 
   3 -15   3      124.26      121.93      2.85 o 
   4 -15   3      268.98      226.44      5.46 o 
   5 -15   3      228.79      197.90      5.05 o 
   6 -15   3       55.15       43.32      2.32 o 
   7 -15   3       66.76       70.01      3.83 o 
   8 -15   3       86.37       65.93      5.82 o 
   9 -15   3       72.08       79.14      8.46 o 
  10 -15   3       10.73       19.11      8.27 o 
 -11 -14   3       43.22       49.42      9.89 o 
 -10 -14   3      130.33      143.99      8.30 o 
  -9 -14   3      690.27      828.97     40.12 o 
  -8 -14   3      193.96      236.96      6.87 o 
  -7 -14   3       79.97       78.92      3.43 o 
  -6 -14   3      843.53      919.73     19.76 o 
  -5 -14   3     1134.14     1215.34     18.32 o 
  -4 -14   3       78.36       73.71      2.39 o 
  -3 -14   3      225.33      233.30      4.54 o 
  -2 -14   3      688.31      708.55     12.82 o 
  -1 -14   3      262.36      293.12      5.21 o 
   0 -14   3      422.49      411.87      7.18 o 
   1 -14   3      834.94      806.55     12.47 o 
   2 -14   3     1346.40     1392.15     21.11 o 
   3 -14   3      758.34      770.17     12.11 o 
   4 -14   3      386.72      358.24     10.92 o 
   5 -14   3      297.89      275.16      6.14 o 
   6 -14   3       29.88       31.73      1.61 o 
   7 -14   3       69.91       79.13      3.85 o 
   8 -14   3      154.48      135.36      7.24 o 
   9 -14   3      572.29      495.90     19.30 o 
  10 -14   3       99.11      118.17     10.00 o 
 -12 -13   3       50.55       73.22     11.30 o 
 -11 -13   3       78.35       75.14      6.39 o 
 -10 -13   3        5.80        2.56      2.63 o 
  -9 -13   3      188.19      218.31      6.52 o 
  -8 -13   3      111.69      103.96      4.34 o 
  -7 -13   3     1121.65     1152.02     26.44 o 
  -6 -13   3      434.58      470.97     10.58 o 
  -5 -13   3     1127.73     1159.77     19.64 o 
  -4 -13   3        6.61        3.72      0.66 o 
  -3 -13   3      222.47      225.64      4.75 o 
  -2 -13   3       96.45       88.84      2.22 o 
  -1 -13   3       54.99       67.85      1.93 o 
   0 -13   3       52.24       52.60      1.64 o 
   1 -13   3      610.49      609.35      9.67 o 
   2 -13   3      398.49      404.27      7.01 o 
   3 -13   3      152.27      154.61      3.19 o 
   4 -13   3      201.08      200.72      5.01 o 
   5 -13   3      499.04      496.71      8.66 o 
   6 -13   3      258.58      217.24      5.49 o 
   7 -13   3     1308.60     1393.90     34.95 o 
   8 -13   3       18.05       16.29      2.61 o 
   9 -13   3      141.22      182.98      8.46 o 
  10 -13   3       76.56       60.58      6.42 o 
  11 -13   3       81.61      111.94     17.46 o 
 -12 -12   3       25.41       17.40      7.04 o 
 -11 -12   3      136.78      141.87      8.27 o 
 -10 -12   3      199.24      198.81      9.72 o 
  -9 -12   3       38.44       13.50      2.34 o 
  -8 -12   3      279.47      260.95      6.78 o 
  -7 -12   3      743.37      799.82     18.01 o 
  -6 -12   3      734.92      803.41     16.55 o 
  -5 -12   3       38.10       41.84      2.04 o 
  -4 -12   3      178.01      170.73      3.48 o 
  -3 -12   3      109.82      117.70      2.57 o 
  -2 -12   3     1229.95     1244.92     20.13 o 
  -1 -12   3      375.88      353.86      5.94 o 
   0 -12   3       56.43       51.58      1.57 o 
   1 -12   3        8.72        6.42      0.72 o 
   2 -12   3      121.81      146.43      3.04 o 
   3 -12   3       66.27       60.94      1.80 o 
   4 -12   3      183.41      175.97      3.91 o 
   5 -12   3     1047.25     1027.15     19.32 o 
   6 -12   3       86.60       81.96      2.60 o 
   7 -12   3      118.70      139.82      5.36 o 
   8 -12   3       36.96       24.50      2.59 o 
   9 -12   3      194.67      190.81      7.17 o 
  10 -12   3      124.91      135.88     11.80 o 
  11 -12   3      144.41      180.89     14.56 o 
 -12 -11   3      117.70      137.94     10.57 o 
 -11 -11   3       14.03        1.60      5.30 o 
 -10 -11   3       39.81       13.11      3.11 o 
  -9 -11   3      196.91      193.25      5.50 o 
  -8 -11   3       43.19       29.27      2.23 o 
  -7 -11   3      565.25      536.45     10.92 o 
  -6 -11   3      104.72       98.41      3.12 o 
  -5 -11   3       26.93       29.92      1.70 o 
  -4 -11   3     1093.11     1081.39     21.21 o 
  -3 -11   3      199.45      161.68      3.13 o 
  -2 -11   3        7.45       11.72      0.82 o 
  -1 -11   3      199.26      203.31      3.78 o 
   0 -11   3     2684.94     2589.67     37.08 o 
   1 -11   3      204.89      235.53      4.28 o 
   2 -11   3      691.97      652.88     10.18 o 
   3 -11   3     1053.58     1038.78     15.96 o 
   4 -11   3      364.62      358.79      6.18 o 
   5 -11   3      796.46      795.38     15.12 o 
   6 -11   3      110.45      100.45      2.21 o 
   7 -11   3       74.33       67.42      2.65 o 
   8 -11   3       36.14       33.44      2.98 o 
   9 -11   3       17.52        6.08      2.22 o 
  10 -11   3       57.76       80.83      5.66 o 
  11 -11   3       96.82        6.80      6.62 o 
 -12 -10   3      349.24      504.16     29.02 o 
 -11 -10   3        7.68        0.20      3.86 o 
 -10 -10   3       19.59       20.09      2.50 o 
  -9 -10   3      494.60      525.19     11.45 o 
  -8 -10   3      515.13      582.59     11.98 o 
  -7 -10   3      115.65       90.66      3.00 o 
  -6 -10   3      324.20      332.34      7.15 o 
  -5 -10   3      448.19      481.31      9.62 o 
  -4 -10   3      430.33      407.17      6.78 o 
  -3 -10   3      365.53      310.02      5.21 o 
  -2 -10   3     1409.86     1300.76     19.61 o 
  -1 -10   3     2269.35     2412.46     34.32 o 
   0 -10   3      498.30      494.94      7.75 o 
   1 -10   3      613.15      571.65      8.84 o 
   2 -10   3      871.00      803.84     12.20 o 
   3 -10   3       89.80       98.77      2.20 o 
   4 -10   3        1.87        0.54      0.46 o 
   5 -10   3      322.33      326.13      6.13 o 
   6 -10   3      356.56      320.44      5.58 o 
   7 -10   3      148.77      128.69      3.64 o 
   8 -10   3      473.00      458.99     10.56 o 
   9 -10   3      549.28      617.37     25.49 o 
  10 -10   3      187.87      196.75     12.34 o 
  11 -10   3      423.06      519.40     31.50 o 
  12 -10   3      240.41      271.64     19.05 o 
 -12  -9   3       44.65       56.21      8.31 o 
 -11  -9   3      117.33      156.05     11.02 o 
 -10  -9   3      123.11      108.01      5.38 o 
  -9  -9   3       40.47       44.20      3.51 o 
  -8  -9   3      194.86      183.90      4.63 o 
  -7  -9   3      793.56      788.34     16.66 o 
  -6  -9   3      522.13      575.99     11.24 o 
  -5  -9   3       22.81       16.04      1.21 o 
  -4  -9   3      639.66      590.85      9.10 o 
  -3  -9   3     1828.33     1825.10     27.30 o 
  -2  -9   3      149.84      135.68      2.63 o 
  -1  -9   3     4960.83     5002.63     70.65 o 
   0  -9   3      194.75      207.88      3.77 o 
   1  -9   3       12.41        6.32      0.58 o 
   2  -9   3     1777.80     1845.03     26.82 o 
   3  -9   3      787.00      737.85     12.40 o 
   4  -9   3      513.68      508.35      8.24 o 
   5  -9   3       24.46       22.93      0.99 o 
   6  -9   3      404.82      371.50      6.69 o 
   7  -9   3      643.20      658.00     12.62 o 
   8  -9   3      239.08      206.97      5.14 o 
   9  -9   3       53.36       48.00      3.50 o 
  10  -9   3        7.47        5.78      2.74 o 
  11  -9   3      148.52      227.84     18.39 o 
  12  -9   3      140.20      202.87     15.47 o 
 -12  -8   3       32.52       18.80      3.44 o 
 -11  -8   3       74.74       51.73      3.77 o 
 -10  -8   3      101.92      104.96      4.11 o 
  -9  -8   3      179.13      160.75      4.39 o 
  -8  -8   3      173.52      162.24      4.30 o 
  -7  -8   3       38.66       44.58      1.99 o 
  -6  -8   3        5.52        5.22      0.91 o 
  -5  -8   3      104.73      109.72      3.03 o 
  -4  -8   3      107.67      115.71      2.62 o 
  -3  -8   3     2412.61     2384.74     35.14 o 
  -2  -8   3     1381.07     1408.30     20.22 o 
  -1  -8   3     2386.44     2332.53     33.50 o 
   0  -8   3      201.88      182.72      3.25 o 
   1  -8   3      186.77      166.19      3.01 o 
   2  -8   3       48.74       49.40      1.29 o 
   3  -8   3     1208.77     1110.11     16.76 o 
   4  -8   3      269.26      238.41      4.27 o 
   5  -8   3       57.67       61.19      1.57 o 
   6  -8   3      769.95      779.08     12.15 o 
   7  -8   3       19.59       13.13      1.06 o 
   8  -8   3       24.80       13.02      1.20 o 
   9  -8   3      455.31      448.64     11.17 o 
  10  -8   3       76.19       30.46      3.19 o 
  11  -8   3       15.31       -0.86      4.93 o 
  12  -8   3       12.37       -3.61      4.28 o 
 -13  -7   3       23.76       19.11      5.66 o 
 -12  -7   3       87.95       99.40      9.88 o 
 -11  -7   3      131.02      130.40      5.38 o 
 -10  -7   3      140.18      139.79      4.47 o 
  -9  -7   3      221.17      221.52      5.39 o 
  -8  -7   3      291.74      290.35      7.41 o 
  -7  -7   3      508.44      519.12     10.07 o 
  -6  -7   3      118.74      122.22      3.21 o 
  -5  -7   3     1124.25     1223.77     21.77 o 
  -4  -7   3      459.93      466.73      7.28 o 
  -3  -7   3     1293.28     1193.82     17.47 o 
  -2  -7   3      124.28      118.04      2.26 o 
  -1  -7   3     2833.74     2780.21     39.42 o 
   0  -7   3      621.90      590.93      8.81 o 
   1  -7   3     1816.87     1769.52     25.26 o 
   2  -7   3     1329.27     1292.92     18.74 o 
   3  -7   3     1323.71     1331.74     19.75 o 
   4  -7   3     1460.29     1483.01     21.74 o 
   5  -7   3      285.22      314.41      5.15 o 
   6  -7   3      328.59      323.23      5.76 o 
   7  -7   3      414.25      415.92      7.61 o 
   8  -7   3        0.39       -0.31      0.71 o 
   9  -7   3       65.96       60.64      2.07 o 
  10  -7   3      567.95      530.49     13.04 o 
  11  -7   3      104.19      164.96     10.00 o 
  12  -7   3       21.11        5.45      5.51 o 
 -13  -6   3       54.47       82.13     14.98 o 
 -12  -6   3      164.18      124.98     18.84 o 
 -11  -6   3       95.15       86.43      4.15 o 
 -10  -6   3      109.97      113.41      4.44 o 
  -9  -6   3      236.34      224.14      5.14 o 
  -8  -6   3       23.66       24.24      1.65 o 
  -7  -6   3      144.18      143.81      3.66 o 
  -6  -6   3      240.08      288.85      6.02 o 
  -5  -6   3      989.55      951.14     17.40 o 
  -4  -6   3     1103.11     1137.04     16.60 o 
  -3  -6   3      520.16      518.18      7.92 o 
  -2  -6   3      372.27      323.93      5.19 o 
  -1  -6   3     5030.69     4839.36     68.69 o 
   0  -6   3     1154.04     1121.79     16.22 o 
   1  -6   3     2512.46     2367.37     33.85 o 
   2  -6   3     2682.28     2598.12     42.86 o 
   3  -6   3     1178.17     1167.70     17.50 o 
   4  -6   3      322.29      313.43      5.07 o 
   5  -6   3       86.38       65.86      1.49 o 
   6  -6   3      212.69      176.83      3.85 o 
   7  -6   3      348.01      329.22      6.18 o 
   8  -6   3      586.83      578.06     12.13 o 
   9  -6   3      156.54      132.37      3.38 o 
  10  -6   3       39.22       32.18      2.64 o 
  11  -6   3      108.11       85.61      7.15 o 
  12  -6   3      163.41      232.62     14.03 o 
 -13  -5   3       51.29       34.65      6.07 o 
 -12  -5   3      105.93       99.52      5.20 o 
 -11  -5   3      153.36      129.50      4.44 o 
 -10  -5   3      499.34      491.77      9.99 o 
  -9  -5   3       87.78       61.08      1.70 o 
  -8  -5   3      165.88      170.31      3.22 o 
  -7  -5   3      487.90      469.23      8.19 o 
  -6  -5   3     1026.78     1090.77     16.48 o 
  -5  -5   3      552.33      551.55      8.48 o 
  -4  -5   3     4253.06     4225.88     60.36 o 
  -3  -5   3      528.09      487.17      8.11 o 
  -2  -5   3      940.34      969.40     14.12 o 
  -1  -5   3     1373.70     1264.24     18.54 o 
   0  -5   3     2137.16     1949.86     27.77 o 
   1  -5   3     1249.06     1180.33     17.15 o 
   2  -5   3      568.44      557.22      8.37 o 
   3  -5   3     2960.67     3053.67     43.83 o 
   4  -5   3     2698.64     2756.48     38.86 o 
   5  -5   3       19.88       25.57      0.92 o 
   6  -5   3      687.52      745.11     14.54 o 
   7  -5   3      124.54      109.69      2.66 o 
   8  -5   3      304.15      303.87      5.85 o 
   9  -5   3       99.94      104.58      2.75 o 
  10  -5   3       56.12       43.45      1.90 o 
  11  -5   3      348.59      484.74     17.53 o 
  12  -5   3       71.89       84.80     13.03 o 
 -13  -4   3      128.34      164.42     10.82 o 
 -12  -4   3      256.92      274.30     11.93 o 
 -11  -4   3        2.69        0.55      1.06 o 
 -10  -4   3      213.35      184.36      4.22 o 
  -9  -4   3      459.66      466.02      7.84 o 
  -8  -4   3      236.51      247.63      4.28 o 
  -7  -4   3     1560.89     1562.13     23.33 o 
  -6  -4   3     1557.06     1511.58     23.58 o 
  -5  -4   3      998.62     1008.22     15.26 o 
  -4  -4   3      924.88      882.00     12.99 o 
  -3  -4   3     1819.01     1929.39     27.43 o 
  -2  -4   3     2477.26     2395.94     33.83 o 
  -1  -4   3     5043.96     4770.59     67.34 o 
   0  -4   3     3095.94     2917.78     41.46 o 
   1  -4   3      273.00      267.25      4.34 o 
   2  -4   3     1348.80     1370.79     20.26 o 
   3  -4   3     1239.31     1223.49     17.78 o 
   4  -4   3      700.95      751.00     11.34 o 
   5  -4   3      465.44      461.19      8.10 o 
   6  -4   3      805.66      737.59     12.56 o 
   7  -4   3      179.22      158.88      3.41 o 
   8  -4   3      429.90      434.38      7.96 o 
   9  -4   3      305.69      316.47      7.07 o 
  10  -4   3      423.58      410.68     10.13 o 
  11  -4   3       26.73       14.91      2.70 o 
  12  -4   3      116.43       98.92      8.24 o 
 -12  -3   3      342.47      297.35     20.81 o 
 -11  -3   3       41.21       45.35      2.01 o 
 -10  -3   3      471.81      489.32      8.35 o 
  -9  -3   3       13.00        7.43      0.92 o 
  -8  -3   3     1384.92     1336.52     19.72 o 
  -7  -3   3      497.70      490.45      7.93 o 
  -6  -3   3      534.69      580.10      8.82 o 
  -5  -3   3      496.71      606.77      9.60 o 
  -4  -3   3     3272.24     3323.69     46.84 o 
  -3  -3   3     2524.60     2533.56     36.38 o 
  -2  -3   3     1329.76     1144.32     16.55 o 
  -1  -3   3    17332.96    15984.98    706.01 o 
   0  -3   3     9484.36     9087.00    198.43 o 
   1  -3   3    10711.78    11160.94    306.20 o 
   2  -3   3     3194.65     3118.33     44.21 o 
   3  -3   3     2347.67     2260.47     32.36 o 
   4  -3   3      683.03      673.55     11.29 o 
   5  -3   3       44.79       52.56      1.48 o 
   6  -3   3      498.65      507.35      8.84 o 
   7  -3   3     1355.95     1363.57     22.72 o 
   8  -3   3      298.76      294.71      5.57 o 
   9  -3   3      332.29      355.84      7.05 o 
  10  -3   3       56.66       53.87      2.59 o 
  11  -3   3       58.18       35.04      4.91 o 
  12  -3   3      275.32      325.64     13.75 o 
  13  -3   3       13.80       10.66      7.90 o 
 -13  -2   3      143.71      172.99     11.83 o 
 -12  -2   3       14.92        9.40      2.67 o 
 -11  -2   3      342.67      333.41      6.73 o 
 -10  -2   3      561.65      572.10      9.01 o 
  -9  -2   3      112.58       99.96      2.33 o 
  -8  -2   3      143.81      134.52      2.88 o 
  -7  -2   3       63.09       73.32      1.82 o 
  -6  -2   3      449.71      473.09      7.48 o 
  -5  -2   3     1785.97     1787.21     25.81 o 
  -4  -2   3     1661.95     1750.53     26.54 o 
  -3  -2   3     3902.15     3842.38     54.31 o 
  -2  -2   3     5835.20     5660.32     83.25 o 
  -1  -2   3      387.47      326.69      4.91 o 
   0  -2   3     2359.43     2219.71     32.16 o 
   1  -2   3     3213.13     3315.45     48.51 o 
   2  -2   3    13300.50    14338.40    651.96 o 
   3  -2   3      600.13      556.26      8.22 o 
   4  -2   3      495.90      525.09      8.95 o 
   5  -2   3      946.00      976.05     16.05 o 
   6  -2   3      626.02      560.52      9.70 o 
   7  -2   3      922.80      934.63     16.20 o 
   8  -2   3      448.03      424.51      9.15 o 
   9  -2   3      410.89      405.48      8.84 o 
  10  -2   3      258.45      279.58      6.79 o 
  11  -2   3       10.46        2.06      1.55 o 
  12  -2   3      263.33      296.60     11.74 o 
 -12  -1   3      304.60      281.95      7.81 o 
 -11  -1   3      378.62      406.70      7.83 o 
 -10  -1   3      539.60      519.97     10.22 o 
  -9  -1   3      253.24      243.47      4.49 o 
  -8  -1   3      213.01      206.77      3.80 o 
  -7  -1   3     1126.62     1093.69     16.32 o 
  -6  -1   3       81.49       98.21      2.16 o 
  -5  -1   3      843.39      867.74     12.87 o 
  -4  -1   3     1347.22     1329.92     19.51 o 
  -3  -1   3      178.17      139.31      2.59 o 
  -2  -1   3     5628.58     5705.93     84.56 o 
  -1  -1   3     3673.47     3526.86     49.12 o 
   0  -1   3     2455.11     2338.39     34.57 o 
   1  -1   3      429.79      351.17      5.27 o 
   2  -1   3       60.33       41.92      0.93 o 
   3  -1   3       25.51       32.71      0.78 o 
   4  -1   3     2464.93     2362.82     38.04 o 
   5  -1   3      978.30      917.53     15.15 o 
   6  -1   3      589.03      586.00     10.03 o 
   7  -1   3      410.13      409.35      8.67 o 
   8  -1   3      511.00      498.44     10.32 o 
   9  -1   3     1077.22     1176.52     22.43 o 
  10  -1   3      362.59      400.12      9.11 o 
  11  -1   3      111.45      107.92      5.81 o 
  12  -1   3      266.92      270.14     10.05 o 
 -12   0   3       16.33       19.21      2.08 o 
 -11   0   3       16.18       16.24      1.40 o 
 -10   0   3      829.23      840.77     12.83 o 
  -9   0   3      748.47      719.78     11.05 o 
  -8   0   3       10.80       10.46      0.90 o 
  -7   0   3      504.40      518.71      8.09 o 
  -6   0   3      293.76      284.23      4.69 o 
  -5   0   3     1635.46     1610.44     23.23 o 
  -4   0   3       92.42      104.93      1.98 o 
  -3   0   3      349.32      314.64      4.88 o 
  -2   0   3      907.81      719.60     10.51 o 
  -1   0   3     8378.68     8364.69    214.43 o 
   0   0   3    11494.16    12203.83    552.21 o 
   1   0   3     1475.90     1339.18     19.17 o 
   2   0   3      181.55      202.69      3.21 o 
   3   0   3      452.28      436.35      6.53 o 
   4   0   3       19.41       18.32      0.59 o 
   5   0   3       18.58        8.38      0.82 o 
   6   0   3       38.11       19.51      1.54 o 
   7   0   3      208.87      191.81      4.71 o 
   8   0   3      627.04      623.88     12.71 o 
   9   0   3        0.30       -0.90      0.90 o 
  10   0   3      419.93      470.08     10.32 o 
  11   0   3      131.01      147.81      5.08 o 
  12   0   3       53.28       59.56      4.73 o 
 -13   1   3      119.04       38.79      9.01 o 
 -12   1   3      302.09      279.87      9.39 o 
 -11   1   3      383.70      393.99      7.69 o 
 -10   1   3      546.07      528.83      8.41 o 
  -9   1   3      253.00      240.97      4.36 o 
  -8   1   3      217.60      213.03      3.82 o 
  -7   1   3     1126.12     1117.63     16.34 o 
  -6   1   3       83.50       98.27      2.04 o 
  -5   1   3      846.97      875.93     12.86 o 
  -4   1   3     1366.84     1372.28     19.52 o 
  -3   1   3      185.18      147.80      2.49 o 
  -2   1   3     5627.83     5655.92     82.23 o 
  -1   1   3     3657.07     3426.46     49.09 o 
   0   1   3     2425.18     2338.28     33.10 o 
   1   1   3      426.65      347.49      5.42 o 
   2   1   3       60.97       42.54      0.93 o 
   3   1   3       26.71       32.86      0.79 o 
   4   1   3     2494.51     2410.80     38.07 o 
   5   1   3      980.68      923.66     15.16 o 
   6   1   3      595.90      592.40     10.43 o 
   7   1   3      416.74      408.30      8.67 o 
   8   1   3      502.63      482.79     10.52 o 
   9   1   3     1078.22     1134.43     37.19 o 
  10   1   3      366.87      411.36      9.15 o 
  11   1   3      115.50      118.84      5.42 o 
  12   1   3      263.99      304.98     30.72 o 
 -13   2   3      145.12      140.01     11.11 o 
 -12   2   3       13.95       11.39      2.72 o 
 -11   2   3      343.37      327.23      6.38 o 
 -10   2   3      556.59      560.23      9.46 o 
  -9   2   3      114.26       99.53      2.32 o 
  -8   2   3      140.21      131.54      2.70 o 
  -7   2   3       63.11       74.64      1.77 o 
  -6   2   3      459.57      492.68      7.50 o 
  -5   2   3     1806.07     1801.62     25.81 o 
  -4   2   3     1668.74     1761.98     25.19 o 
  -3   2   3     3903.22     3830.07     54.31 o 
  -2   2   3     5778.41     5520.10     83.17 o 
  -1   2   3      376.59      315.79      5.04 o 
   0   2   3     2361.92     2190.87     31.31 o 
   1   2   3     3241.99     3373.54     48.55 o 
   2   2   3    13336.61    14454.45    652.20 o 
   3   2   3      597.63      553.37      8.22 o 
   4   2   3      497.33      531.81      8.95 o 
   5   2   3      931.95      976.24     16.05 o 
   6   2   3      631.44      572.08      9.73 o 
   7   2   3      927.50      948.49     15.70 o 
   8   2   3      454.00      430.51      8.62 o 
   9   2   3      401.69      396.38     12.62 o 
  10   2   3      253.62      277.05      9.52 o 
  11   2   3       10.52        6.79      1.79 o 
  12   2   3      258.77      269.88     18.38 o 
  13   2   3       22.01       -0.18      6.25 o 
 -13   3   3      234.11       84.19     17.29 o 
 -12   3   3      343.34      335.45     11.42 o 
 -11   3   3       41.59       40.86      1.80 o 
 -10   3   3      465.55      469.55      8.13 o 
  -9   3   3       13.23        8.71      0.92 o 
  -8   3   3     1381.88     1349.51     19.72 o 
  -7   3   3      487.37      490.07      7.68 o 
  -6   3   3      533.51      572.76      8.80 o 
  -5   3   3      492.70      601.31      9.10 o 
  -4   3   3     3255.89     3280.31     46.83 o 
  -3   3   3     2521.68     2575.85     36.39 o 
  -2   3   3     1324.02     1146.98     16.99 o 
  -1   3   3    17393.91    16345.52    706.33 o 
   0   3   3     9546.51     9170.71    211.60 o 
   1   3   3    10692.16    10792.88    436.35 o 
   2   3   3     3193.37     3134.80     44.20 o 
   3   3   3     2335.71     2291.44     32.37 o 
   4   3   3      676.23      676.53     11.29 o 
   5   3   3       44.18       51.98      1.47 o 
   6   3   3      492.85      510.94      8.85 o 
   7   3   3     1348.67     1420.63     29.41 o 
   8   3   3      291.96      284.93      5.53 o 
   9   3   3      332.80      327.61      6.80 o 
  10   3   3       57.26       56.40      2.65 o 
  11   3   3       55.37       42.61      3.46 o 
  12   3   3      277.15      375.50     14.24 o 
  13   3   3       13.51       -4.45      4.48 o 
 -13   4   3      125.54      152.65      9.47 o 
 -12   4   3      255.70      246.86     16.47 o 
 -11   4   3        2.78        1.21      0.99 o 
 -10   4   3      215.84      185.75      3.67 o 
  -9   4   3      469.64      477.02      7.95 o 
  -8   4   3      235.73      237.70      4.33 o 
  -7   4   3     1561.71     1560.56     22.69 o 
  -6   4   3     1554.20     1572.77     22.41 o 
  -5   4   3     1010.24     1020.82     16.23 o 
  -4   4   3      922.09      886.23     13.00 o 
  -3   4   3     1815.58     1905.23     27.42 o 
  -2   4   3     2491.85     2354.39     34.72 o 
  -1   4   3     5007.38     4766.83     67.30 o 
   0   4   3     3100.08     2929.57     41.46 o 
   1   4   3      277.43      267.99      4.35 o 
   2   4   3     1366.52     1374.95     19.74 o 
   3   4   3     1245.04     1234.74     17.78 o 
   4   4   3      696.79      752.25     11.10 o 
   5   4   3      472.44      469.98      8.12 o 
   6   4   3      802.87      750.62     13.09 o 
   7   4   3      181.26      160.26      3.43 o 
   8   4   3      435.77      444.45      7.98 o 
   9   4   3      299.68      309.55      6.42 o 
  10   4   3      428.71      397.39      8.20 o 
  11   4   3       26.71       19.22      3.06 o 
  12   4   3      119.01      132.62      9.10 o 
 -13   5   3       50.49       34.93     19.67 o 
 -12   5   3      107.24       86.80      6.51 o 
 -11   5   3      148.64      126.96      3.90 o 
 -10   5   3      493.55      474.23      8.29 o 
  -9   5   3       87.62       62.15      1.68 o 
  -8   5   3      168.62      174.65      3.28 o 
  -7   5   3      500.52      491.75      8.84 o 
  -6   5   3     1024.37     1095.31     16.06 o 
  -5   5   3      548.69      565.44      8.49 o 
  -4   5   3     4279.98     4289.86     60.38 o 
  -3   5   3      523.74      487.83      7.41 o 
  -2   5   3      934.75      962.13     14.11 o 
  -1   5   3     1380.61     1300.86     18.55 o 
   0   5   3     2149.96     1932.83     27.76 o 
   1   5   3     1265.54     1185.40     17.15 o 
   2   5   3      569.82      557.79      8.59 o 
   3   5   3     2991.20     3122.29     43.85 o 
   4   5   3     2669.32     2698.47     42.17 o 
   5   5   3       19.22       26.36      1.07 o 
   6   5   3      684.24      727.98     12.88 o 
   7   5   3      129.89      115.70      2.76 o 
   8   5   3      311.46      304.33      6.23 o 
   9   5   3      100.16      106.80      2.82 o 
  10   5   3       54.64       41.31      2.38 o 
  11   5   3      352.03      465.56     17.47 o 
  12   5   3       72.62       89.77      7.51 o 
 -13   6   3       55.99       90.70      8.64 o 
 -12   6   3      166.41      125.71     10.71 o 
 -11   6   3       96.04       88.79      6.42 o 
 -10   6   3      107.09      110.31      3.33 o 
  -9   6   3      230.59      213.58      5.08 o 
  -8   6   3       24.16       23.63      1.62 o 
  -7   6   3      144.96      153.17      3.70 o 
  -6   6   3      244.04      291.02      6.03 o 
  -5   6   3     1003.39      990.97     17.45 o 
  -4   6   3     1109.93     1135.06     17.06 o 
  -3   6   3      526.48      522.65      7.92 o 
  -2   6   3      380.97      331.04      5.19 o 
  -1   6   3     5040.95     4867.41     68.69 o 
   0   6   3     1152.85     1103.38     16.20 o 
   1   6   3     2522.81     2371.83     33.85 o 
   2   6   3     2683.73     2594.06     37.00 o 
   3   6   3     1184.82     1172.58     17.05 o 
   4   6   3      323.77      317.63      5.09 o 
   5   6   3       84.68       64.61      1.54 o 
   6   6   3      217.47      182.31      4.22 o 
   7   6   3      346.22      328.84      6.38 o 
   8   6   3      580.17      565.06     10.65 o 
   9   6   3      162.00      135.87      3.40 o 
  10   6   3       39.92       35.64      2.22 o 
  11   6   3      107.30       92.72      8.87 o 
  12   6   3      163.46      209.51     13.25 o 
 -12   7   3       87.39       95.74      7.29 o 
 -11   7   3      129.84      121.44      5.22 o 
 -10   7   3      143.43      134.81      3.98 o 
  -9   7   3      220.23      217.48      5.34 o 
  -8   7   3      295.00      274.25      6.32 o 
  -7   7   3      500.25      517.16     10.44 o 
  -6   7   3      117.02      124.67      3.21 o 
  -5   7   3     1128.18     1225.13     21.77 o 
  -4   7   3      453.00      474.95      7.28 o 
  -3   7   3     1280.90     1196.10     17.45 o 
  -2   7   3      122.91      115.41      2.24 o 
  -1   7   3     2818.74     2738.91     39.40 o 
   0   7   3      604.81      565.05      8.77 o 
   1   7   3     1796.24     1735.87     25.86 o 
   2   7   3     1328.07     1279.28     18.72 o 
   3   7   3     1305.92     1315.31     19.23 o 
   4   7   3     1475.59     1512.62     21.75 o 
   5   7   3      289.70      316.64      5.40 o 
   6   7   3      330.56      330.93      5.46 o 
   7   7   3      405.66      420.22      7.64 o 
   8   7   3        0.28       -0.06      1.06 o 
   9   7   3       65.98       58.90      2.18 o 
  10   7   3      570.46      542.86     13.04 o 
  11   7   3      102.64      158.32     15.83 o 
  12   7   3       20.28       -3.83      3.83 o 
 -13   8   3       41.42       26.28      8.27 o 
 -12   8   3       31.89       10.25      6.21 o 
 -11   8   3       75.24       57.86      4.83 o 
 -10   8   3       99.52      106.37      3.91 o 
  -9   8   3      176.15      148.09      4.23 o 
  -8   8   3      177.16      159.55      4.12 o 
  -7   8   3       38.45       44.83      1.95 o 
  -6   8   3        5.70        4.46      0.86 o 
  -5   8   3      110.54      119.77      3.08 o 
  -4   8   3      110.35      115.97      2.25 o 
  -3   8   3     2411.21     2384.99     34.22 o 
  -2   8   3     1357.63     1363.01     20.19 o 
  -1   8   3     2403.89     2332.92     33.51 o 
   0   8   3      202.44      179.54      3.32 o 
   1   8   3      180.87      162.19      3.00 o 
   2   8   3       44.60       43.33      1.25 o 
   3   8   3     1197.62     1106.41     16.33 o 
   4   8   3      267.92      251.46      4.21 o 
   5   8   3       54.23       59.99      1.59 o 
   6   8   3      770.60      787.31     12.11 o 
   7   8   3       19.03       13.49      1.03 o 
   8   8   3       25.03       10.81      1.10 o 
   9   8   3      449.59      448.00      9.37 o 
  10   8   3       73.65       38.32      6.77 o 
  11   8   3       15.30        2.27      3.19 o 
  12   8   3       12.20       10.77      5.19 o 
 -12   9   3       44.43       57.78      6.78 o 
 -11   9   3      113.89      142.45      9.30 o 
 -10   9   3      120.84      110.51      4.13 o 
  -9   9   3       40.44       42.14      2.45 o 
  -8   9   3      193.15      184.23      4.71 o 
  -7   9   3      803.94      814.51     15.59 o 
  -6   9   3      524.94      592.88     11.26 o 
  -5   9   3       23.36       17.70      1.27 o 
  -4   9   3      632.92      591.35      9.08 o 
  -3   9   3     1851.95     1847.00     27.30 o 
  -2   9   3      150.37      132.00      2.61 o 
  -1   9   3     4971.84     4955.62     70.63 o 
   0   9   3      201.56      218.87      3.80 o 
   1   9   3       11.10        4.61      0.55 o 
   2   9   3     1781.13     1856.83     26.81 o 
   3   9   3      785.25      764.83     11.42 o 
   4   9   3      511.81      523.63      8.27 o 
   5   9   3       23.58       21.02      1.02 o 
   6   9   3      407.75      375.19      6.09 o 
   7   9   3      640.95      650.59     11.32 o 
   8   9   3      238.91      204.73      4.93 o 
   9   9   3       53.41       47.83      3.04 o 
  10   9   3        8.03        8.27      2.45 o 
  11   9   3      148.38      211.50     15.91 o 
  12   9   3      138.11      166.66     13.97 o 
 -12  10   3      350.99      520.10     28.76 o 
 -11  10   3        7.85       -1.66      2.49 o 
 -10  10   3       18.95       15.07      1.97 o 
  -9  10   3      498.93      513.10     13.87 o 
  -8  10   3      509.72      580.54     11.96 o 
  -7  10   3      115.82       92.64      3.07 o 
  -6  10   3      328.27      340.55      7.15 o 
  -5  10   3      459.27      498.53      9.84 o 
  -4  10   3      434.60      417.36      6.94 o 
  -3  10   3      368.05      309.97      5.20 o 
  -2  10   3     1400.22     1289.19     19.07 o 
  -1  10   3     2249.98     2347.93     34.27 o 
   0  10   3      498.11      482.50      7.74 o 
   1  10   3      613.04      558.34      8.81 o 
   2  10   3      872.12      806.84     12.52 o 
   3  10   3       89.16      100.40      2.22 o 
   4  10   3        1.65       -0.34      0.48 o 
   5  10   3      325.17      334.18      5.63 o 
   6  10   3      359.00      331.14      5.60 o 
   7  10   3      147.43      129.60      2.72 o 
   8  10   3      477.12      473.41     13.49 o 
   9  10   3      550.92      624.86     17.37 o 
  10  10   3      186.76      190.28     10.15 o 
  11  10   3      424.07      644.62     33.49 o 
 -12  11   3      119.21      153.32     12.00 o 
 -11  11   3       14.27        7.98      3.82 o 
 -10  11   3       40.12       25.73      3.00 o 
  -9  11   3      196.58      185.46      5.71 o 
  -8  11   3       44.36       33.69      2.19 o 
  -7  11   3      566.56      562.92     11.99 o 
  -6  11   3      106.57      101.48      3.11 o 
  -5  11   3       26.26       28.14      1.63 o 
  -4  11   3     1079.12     1080.86     16.50 o 
  -3  11   3      195.25      156.87      3.10 o 
  -2  11   3        7.53       12.15      0.89 o 
  -1  11   3      204.56      205.69      3.79 o 
   0  11   3     2708.87     2560.53     37.06 o 
   1  11   3      210.23      242.59      4.30 o 
   2  11   3      691.53      656.43     10.18 o 
   3  11   3     1048.69     1034.70     15.55 o 
   4  11   3      361.18      359.95      6.01 o 
   5  11   3      790.04      815.80     15.50 o 
   6  11   3      108.85       97.92      2.22 o 
   7  11   3       74.69       64.53      2.43 o 
   8  11   3       34.41       32.17      2.14 o 
   9  11   3       17.70        4.03      2.04 o 
  10  11   3       58.95       81.54      5.36 o 
  11  11   3       99.99        7.17      4.16 o 
 -12  12   3       25.74       30.21      9.74 o 
 -11  12   3      137.78      159.58      9.04 o 
 -10  12   3      200.58      204.49      8.62 o 
  -9  12   3       36.08       16.51      3.99 o 
  -8  12   3      281.68      268.66      6.80 o 
  -7  12   3      743.85      802.05     17.30 o 
  -6  12   3      735.38      812.10     17.57 o 
  -5  12   3       35.28       40.04      2.01 o 
  -4  12   3      179.54      173.90      3.49 o 
  -3  12   3      106.89      115.86      2.61 o 
  -2  12   3     1219.60     1246.87     18.97 o 
  -1  12   3      367.44      344.99      5.91 o 
   0  12   3       56.41       50.54      1.61 o 
   1  12   3        9.17        7.32      0.75 o 
   2  12   3      127.38      152.28      3.08 o 
   3  12   3       65.77       58.48      1.74 o 
   4  12   3      181.55      171.89      3.42 o 
   5  12   3     1040.23     1079.51     21.27 o 
   6  12   3       88.18       86.02      2.18 o 
   7  12   3      117.84      127.71      4.05 o 
   8  12   3       35.74       23.92      3.34 o 
   9  12   3      193.24      187.81      9.16 o 
  10  12   3      127.78      168.28      7.90 o 
  11  12   3      144.01      166.78     16.73 o 
 -12  13   3       49.96       64.32     13.78 o 
 -11  13   3       76.98       62.19      9.98 o 
 -10  13   3        5.74        3.18      2.13 o 
  -9  13   3      188.82      215.43      8.95 o 
  -8  13   3      109.05      103.60      4.10 o 
  -7  13   3     1114.40     1139.51     33.80 o 
  -6  13   3      434.95      473.19     10.70 o 
  -5  13   3     1123.09     1162.51     20.75 o 
  -4  13   3        6.81        4.87      0.67 o 
  -3  13   3      215.43      213.08      4.11 o 
  -2  13   3       97.82       86.53      2.28 o 
  -1  13   3       52.46       63.72      1.86 o 
   0  13   3       50.50       49.16      1.62 o 
   1  13   3      611.12      606.99      9.89 o 
   2  13   3      398.34      407.91      6.84 o 
   3  13   3      149.50      147.70      3.15 o 
   4  13   3      203.52      209.30      3.97 o 
   5  13   3      503.85      508.70      8.86 o 
   6  13   3      256.23      223.59      4.58 o 
   7  13   3     1300.66     1411.15     33.64 o 
   8  13   3       18.88       16.51      3.17 o 
   9  13   3      141.39      153.60      7.95 o 
  10  13   3       74.95       70.39      6.58 o 
  11  13   3       84.31      133.44     17.46 o 
 -11  14   3       43.46       61.78      7.49 o 
 -10  14   3      128.27      151.56      7.71 o 
  -9  14   3      690.89      826.54     26.85 o 
  -8  14   3      192.74      222.66      7.38 o 
  -7  14   3       79.55       83.32      3.35 o 
  -6  14   3      833.87      922.88     21.07 o 
  -5  14   3     1150.76     1223.90     19.23 o 
  -4  14   3       76.61       70.35      2.00 o 
  -3  14   3      227.27      232.27      4.41 o 
  -2  14   3      680.69      685.07     10.97 o 
  -1  14   3      255.88      278.34      5.15 o 
   0  14   3      423.25      412.00      6.98 o 
   1  14   3      838.90      792.99     12.77 o 
   2  14   3     1329.24     1354.98     20.48 o 
   3  14   3      749.58      778.32     12.10 o 
   4  14   3      388.62      369.66      7.43 o 
   5  14   3      292.29      276.79      5.99 o 
   6  14   3       30.48       29.98      1.87 o 
   7  14   3       70.65       76.09      3.63 o 
   8  14   3      155.07      135.17      6.94 o 
   9  14   3      569.44      542.43     25.96 o 
  10  14   3       97.55      120.10      8.11 o 
 -11  15   3       40.43       21.32      9.19 o 
 -10  15   3      152.34      139.12      8.34 o 
  -9  15   3      408.61      448.37     15.56 o 
  -8  15   3      109.91      100.17      6.15 o 
  -7  15   3      740.20      833.01     26.38 o 
  -6  15   3        1.57       -1.22      1.22 o 
  -5  15   3      121.45      110.76      2.75 o 
  -4  15   3     1770.43     1800.60     27.99 o 
  -3  15   3       41.48       33.09      1.60 o 
  -2  15   3      425.16      433.01      7.38 o 
  -1  15   3     1140.66     1162.38     17.79 o 
   0  15   3      976.52      988.39     15.46 o 
   1  15   3      379.98      417.45      7.43 o 
   2  15   3       84.30       86.44      2.36 o 
   3  15   3      121.56      111.63      2.85 o 
   4  15   3      271.15      238.27      5.12 o 
   5  15   3      231.12      201.64      5.66 o 
   6  15   3       56.72       43.58      2.39 o 
   7  15   3       69.52       63.58      3.23 o 
   8  15   3       85.37       76.19      4.20 o 
   9  15   3       72.20       77.65      7.64 o 
  10  15   3       10.10       15.82      5.65 o 
  -9  16   3       96.35       86.98      5.39 o 
  -8  16   3       66.53       76.91      4.51 o 
  -7  16   3       90.60       90.62      4.10 o 
  -6  16   3      182.85      202.36      6.11 o 
  -5  16   3      229.35      224.55      4.87 o 
  -4  16   3      477.53      500.27      8.98 o 
  -3  16   3      303.06      303.71      5.75 o 
  -2  16   3      624.04      667.49     10.85 o 
  -1  16   3      501.54      555.77      9.21 o 
   0  16   3      185.41      187.66      3.98 o 
   1  16   3      631.45      677.36     10.84 o 
   2  16   3     1066.38     1036.65     16.34 o 
   3  16   3      484.13      445.77      8.27 o 
   4  16   3      104.09       85.92      3.04 o 
   5  16   3      330.86      364.67      8.12 o 
   6  16   3      104.60       94.01      3.96 o 
   7  16   3        1.21       -0.44      1.66 o 
   8  16   3      131.49      152.17      7.74 o 
   9  16   3       19.27        1.98      7.63 o 
  10  16   3       15.37       -0.67      4.13 o 
 -10  17   3       48.53       26.83      9.19 o 
  -9  17   3       15.62       15.90      3.11 o 
  -8  17   3      104.21       96.17      4.88 o 
  -7  17   3      131.62      156.80      5.97 o 
  -6  17   3       53.09       51.07      3.16 o 
  -5  17   3       11.74       20.53      2.03 o 
  -4  17   3      210.32      204.52      4.73 o 
  -3  17   3     1487.69     1453.82     29.07 o 
  -2  17   3      908.89      955.70     15.95 o 
  -1  17   3      524.20      567.44     10.27 o 
   0  17   3     1320.86     1356.84     22.48 o 
   1  17   3      142.93      144.60      3.55 o 
   2  17   3       37.98       35.59      1.74 o 
   3  17   3      452.41      450.75      8.28 o 
   4  17   3      307.45      319.57      6.82 o 
   5  17   3       41.12       37.16      1.94 o 
   6  17   3        7.83        2.36      1.10 o 
   7  17   3      147.58      118.13      4.95 o 
   8  17   3       77.69      105.07      7.19 o 
   9  17   3      132.04      202.93     10.75 o 
 -10  18   3       26.53       18.13     13.32 o 
  -9  18   3      100.05      102.47      8.85 o 
  -8  18   3      396.29      492.06     23.83 o 
  -7  18   3      242.13      262.37     11.84 o 
  -6  18   3      129.30      151.24      7.04 o 
  -5  18   3      185.95      170.06      5.57 o 
  -4  18   3       33.92       39.41      2.27 o 
  -3  18   3      195.18      210.15      4.73 o 
  -2  18   3       36.08       39.88      2.05 o 
  -1  18   3      937.96     1042.03     16.94 o 
   0  18   3      265.84      248.63      5.78 o 
   1  18   3      252.87      242.13      5.16 o 
   2  18   3      619.85      578.09     11.42 o 
   3  18   3      339.65      341.96      7.42 o 
   4  18   3       66.67       51.16      2.46 o 
   5  18   3      243.02      276.62      8.76 o 
   6  18   3      162.74      168.93      8.13 o 
   7  18   3       94.19      125.90      6.53 o 
   8  18   3      126.39      156.27     18.94 o 
   9  18   3       36.75       48.69      8.14 o 
  -9  19   3        6.00        2.97      4.16 o 
  -8  19   3      104.29      111.12      8.62 o 
  -7  19   3       69.07      110.11      6.59 o 
  -6  19   3      432.39      463.38     15.87 o 
  -5  19   3       20.01       18.50      2.43 o 
  -4  19   3      240.37      271.06      6.44 o 
  -3  19   3      128.18      137.30      3.90 o 
  -2  19   3      114.41      141.56      3.78 o 
  -1  19   3       24.70       35.64      2.69 o 
   0  19   3      385.64      380.27      7.90 o 
   1  19   3       62.40       54.62      2.38 o 
   2  19   3      128.11      126.24      4.67 o 
   3  19   3       52.04       60.40      2.64 o 
   4  19   3       31.04       24.03      2.61 o 
   5  19   3      219.63      182.15      6.03 o 
   6  19   3       31.02       19.37      3.60 o 
   7  19   3      139.76      130.17      7.45 o 
   8  19   3       96.83       79.06      9.81 o 
  -8  20   3      315.89      337.59     26.24 o 
  -7  20   3       38.88       12.87      4.54 o 
  -6  20   3       82.18       93.09      6.88 o 
  -5  20   3       24.75       43.90      4.75 o 
  -4  20   3      106.43       86.60      4.51 o 
  -3  20   3       16.45       13.51      2.26 o 
  -2  20   3      165.76      181.08      6.22 o 
  -1  20   3      209.06      216.59      5.69 o 
   0  20   3       24.61       16.95      1.99 o 
   1  20   3        1.38       -1.17      1.17 o 
   2  20   3       74.31       65.05      2.83 o 
   3  20   3      130.28       84.83      3.77 o 
   4  20   3       41.78       39.37      3.02 o 
   5  20   3       23.35       27.84      3.25 o 
   6  20   3      244.56      269.33     12.82 o 
   7  20   3       63.63       73.53     12.91 o 
   8  20   3      107.71      183.50     14.92 o 
  -8  21   3      242.24      160.12     14.39 o 
  -7  21   3      264.99      309.34     16.27 o 
  -6  21   3       46.57       18.56      8.45 o 
  -5  21   3      400.58      475.05     19.27 o 
  -4  21   3       35.36       35.02      4.23 o 
  -3  21   3       52.64       52.75      3.78 o 
  -2  21   3      424.44      430.04      8.96 o 
  -1  21   3       78.87       65.88      3.52 o 
   0  21   3      409.45      451.71      9.79 o 
   1  21   3      100.22       87.66      3.40 o 
   2  21   3      125.35       86.26      4.99 o 
   3  21   3       18.41        9.47      1.76 o 
   4  21   3       65.04       54.87      4.17 o 
   5  21   3       20.40       15.68      3.23 o 
   6  21   3       20.36        3.20      3.29 o 
   7  21   3        3.62       -3.47      3.64 o 
  -7  22   3        2.12       -3.94      3.98 o 
  -6  22   3       70.80       80.44      8.07 o 
  -4  22   3      190.24       97.95     19.03 o 
  -3  22   3      224.09      267.27     11.58 o 
  -2  22   3       59.28       60.84      3.43 o 
  -1  22   3      253.71      261.58      8.25 o 
   0  22   3      100.40      105.30      4.14 o 
   1  22   3       91.21       80.88      5.16 o 
   2  22   3      169.90      212.67      7.52 o 
   3  22   3      126.66      120.35      6.83 o 
   4  22   3       44.54       29.57     14.24 o 
   5  22   3       80.48       74.31      7.18 o 
   6  22   3       45.53       37.50      7.93 o 
  -6  23   3      127.19      167.21     18.05 o 
  -5  23   3      172.21      145.44     17.84 o 
  -4  23   3      172.88      150.41     17.47 o 
  -3  23   3      178.32      218.08     10.75 o 
  -2  23   3       34.17       43.59      4.47 o 
  -1  23   3      108.15       96.53      6.26 o 
   0  23   3       14.98       22.00      2.78 o 
   1  23   3      137.22      150.61      6.47 o 
   2  23   3       23.04       20.50      2.95 o 
   3  23   3       71.42       86.99      9.03 o 
   4  23   3       63.18       68.01      7.38 o 
   5  23   3       20.22       27.14      6.29 o 
  -5  24   3      133.95       55.15     12.87 o 
  -4  24   3      132.26       67.65     14.52 o 
  -3  24   3       22.51       12.87      3.94 o 
  -2  24   3       31.93       38.57      5.40 o 
  -1  24   3      118.14      110.08      6.94 o 
   0  24   3      294.16      398.85     15.27 o 
   1  24   3       10.51       12.49      2.62 o 
   2  24   3      100.84      101.55      7.22 o 
   3  24   3      155.84      212.20     11.12 o 
  -3  25   3        8.75        3.85      4.45 o 
  -2  25   3       37.60       35.28      9.74 o 
  -1  25   3       62.18       68.05      5.12 o 
   0  25   3      118.37      160.19      6.58 o 
   1  25   3       54.17       67.19      4.91 o 
   2  25   3       19.67       -3.19      3.19 o 
   3  25   3      158.48      169.63     14.56 o 
  -3 -25   4       10.59       -4.72      4.72 o 
  -1 -25   4       29.49       24.84      6.56 o 
   0 -25   4       41.37       24.92      7.67 o 
   1 -25   4       65.80       63.87      6.51 o 
   2 -25   4       30.22        2.30      5.11 o 
  -5 -24   4       39.97       11.58      8.64 o 
  -4 -24   4      389.77      491.49     30.37 o 
  -3 -24   4      186.32      183.88     23.72 o 
  -2 -24   4        9.60       -4.80      4.80 o 
  -1 -24   4        3.16       -2.88      2.88 o 
   0 -24   4       25.83        9.20      5.25 o 
   1 -24   4        9.95        1.15      4.72 o 
   2 -24   4       58.55       37.58      4.80 o 
   3 -24   4       49.21       37.72      7.25 o 
   4 -24   4       11.43       14.77      7.66 o 
  -6 -23   4      124.83      200.81     17.57 o 
  -5 -23   4       47.34       55.32     13.05 o 
  -4 -23   4      118.36      153.78     10.24 o 
  -2 -23   4        7.51       -2.11      2.11 o 
  -1 -23   4       77.88       73.37      4.91 o 
   0 -23   4        6.65        0.17      3.99 o 
   1 -23   4       40.67       56.16      5.82 o 
   2 -23   4       11.01        3.04      3.27 o 
   3 -23   4       95.87       67.95      9.24 o 
   4 -23   4        2.69       -5.51      6.43 o 
   5 -23   4       26.39        4.41      5.27 o 
  -7 -22   4      164.23      182.39     14.91 o 
  -6 -22   4       80.09      113.68     12.37 o 
  -5 -22   4      125.94      150.06     11.21 o 
  -4 -22   4       88.10      112.06      9.44 o 
  -3 -22   4       62.98       52.54      5.68 o 
  -2 -22   4       36.18       23.42      3.73 o 
  -1 -22   4      268.26      261.07      7.86 o 
   0 -22   4      232.77      264.73      9.02 o 
   1 -22   4      254.27      295.24      9.22 o 
   2 -22   4      279.87      347.49     11.33 o 
   3 -22   4      110.90       95.41      5.76 o 
   4 -22   4        7.31       -4.55      4.75 o 
   5 -22   4      228.29      281.18     19.05 o 
   6 -22   4      137.05      184.95     24.64 o 
  -8 -21   4       93.95      116.86     18.75 o 
  -7 -21   4      225.12      265.79     13.88 o 
  -6 -21   4       21.38        6.06      4.07 o 
  -5 -21   4       16.93        3.46      3.14 o 
  -4 -21   4      241.38      259.03     10.26 o 
  -3 -21   4      206.78      195.55      6.28 o 
  -2 -21   4       40.94       56.57      3.62 o 
  -1 -21   4       14.84        5.24      1.57 o 
   0 -21   4      126.59      156.82      5.09 o 
   1 -21   4       72.18       74.82      3.35 o 
   2 -21   4       70.07       68.98      3.92 o 
   3 -21   4      406.57      337.51     18.13 o 
   4 -21   4      344.45      336.91     13.02 o 
   5 -21   4       89.60      110.31      9.01 o 
   6 -21   4       19.85       16.35      5.24 o 
  -8 -20   4      179.75      260.70     12.46 o 
  -7 -20   4        2.20        1.12      4.02 o 
  -6 -20   4      286.21      329.89     18.30 o 
  -5 -20   4       36.47       45.73      4.47 o 
  -4 -20   4      160.95      156.51      4.51 o 
  -3 -20   4      586.87      597.90     13.69 o 
  -2 -20   4     1044.20     1090.35     22.03 o 
  -1 -20   4      135.78      152.53      4.18 o 
   0 -20   4       21.97       11.79      2.61 o 
   1 -20   4      122.31      129.62      4.42 o 
   2 -20   4      206.61      204.80      5.33 o 
   3 -20   4      274.59      234.12      9.05 o 
   4 -20   4        1.67       -2.62      2.62 o 
   5 -20   4       49.18       37.47      5.41 o 
   6 -20   4       83.47       80.55      7.32 o 
   7 -20   4       18.47        7.13      5.65 o 
  -9 -19   4       27.41       20.03     12.50 o 
  -8 -19   4      257.91      253.29     26.31 o 
  -7 -19   4       73.34       51.46     11.95 o 
  -6 -19   4      244.07      310.78     14.09 o 
  -5 -19   4      206.43      190.59      8.06 o 
  -4 -19   4       19.34       10.87      1.82 o 
  -3 -19   4       59.79       53.62      2.67 o 
  -2 -19   4      260.15      282.68      7.23 o 
  -1 -19   4       13.21        7.43      1.57 o 
   0 -19   4      297.74      283.06      9.54 o 
   1 -19   4      303.37      309.16     10.99 o 
   2 -19   4       56.69       35.67      2.72 o 
   3 -19   4      171.27      173.29      7.06 o 
   4 -19   4      456.59      455.96     21.99 o 
   5 -19   4      106.20       91.54      4.37 o 
   6 -19   4       12.92       -0.10      2.69 o 
   7 -19   4      280.13      368.06     35.51 o 
   8 -19   4       12.03       -5.48      5.48 o 
  -9 -18   4      128.36      110.97     11.02 o 
  -8 -18   4       18.99        9.60      4.29 o 
  -7 -18   4        1.99       -3.34      3.34 o 
  -6 -18   4       24.70       24.17      4.42 o 
  -5 -18   4      246.25      258.06      7.71 o 
  -4 -18   4        8.10        5.30      1.36 o 
  -3 -18   4       15.22        8.63      1.22 o 
  -2 -18   4      133.26      136.70      3.66 o 
  -1 -18   4      773.14      779.54     16.28 o 
   0 -18   4       51.95       51.79      2.25 o 
   1 -18   4       78.44       65.86      2.61 o 
   2 -18   4      648.62      651.83     11.57 o 
   3 -18   4       40.99       47.82      2.18 o 
   4 -18   4       40.89       41.73      3.94 o 
   5 -18   4      511.85      503.05     23.02 o 
   6 -18   4       81.34       75.60      8.28 o 
   7 -18   4       35.25       31.02      4.66 o 
   8 -18   4       23.19       25.37      7.53 o 
   9 -18   4      193.59      125.23     19.12 o 
 -10 -17   4       31.78        4.41      9.74 o 
  -9 -17   4        4.63       -3.35      3.35 o 
  -8 -17   4       53.51       48.16      5.43 o 
  -7 -17   4       50.29       47.07      4.12 o 
  -6 -17   4      338.19      284.67     12.17 o 
  -5 -17   4       45.73       31.29      1.83 o 
  -4 -17   4      289.80      307.68      6.21 o 
  -3 -17   4     1028.13     1064.11     23.04 o 
  -2 -17   4      178.37      192.01      4.51 o 
  -1 -17   4       25.66       16.19      1.37 o 
   0 -17   4      254.96      234.43      4.88 o 
   1 -17   4      277.19      259.03      5.65 o 
   2 -17   4      461.84      481.65      9.56 o 
   3 -17   4      498.20      460.75      8.96 o 
   4 -17   4      227.92      226.71      7.34 o 
   5 -17   4      240.36      197.88      5.12 o 
   6 -17   4        7.09        1.89      1.27 o 
   7 -17   4       46.29       52.84      5.30 o 
   8 -17   4       16.33       -3.00      3.00 o 
   9 -17   4       37.23       -1.10      7.17 o 
 -10 -16   4       14.48       -0.55      6.80 o 
  -9 -16   4       76.95       77.40      8.84 o 
  -8 -16   4       40.37       50.22      5.42 o 
  -7 -16   4      353.11      408.88     12.20 o 
  -6 -16   4      271.35      291.22      9.07 o 
  -5 -16   4      406.96      349.68      7.24 o 
  -4 -16   4        6.93        7.82      1.18 o 
  -3 -16   4      205.98      215.67      4.95 o 
  -2 -16   4      172.74      146.43      3.36 o 
  -1 -16   4       62.14       67.48      2.15 o 
   0 -16   4      143.57      142.17      3.31 o 
   1 -16   4      248.23      240.36      4.82 o 
   2 -16   4      728.24      727.88     14.98 o 
   3 -16   4       66.19       68.73      2.32 o 
   4 -16   4      266.40      288.81      6.63 o 
   5 -16   4        7.67        0.68      0.95 o 
   6 -16   4       42.67       49.85      2.34 o 
   7 -16   4       24.35       10.75      4.42 o 
   8 -16   4       48.55       59.15      6.65 o 
   9 -16   4       86.98      134.37     17.65 o 
 -11 -15   4       75.80       79.59     15.62 o 
 -10 -15   4       13.76        2.95      4.99 o 
  -9 -15   4        0.04       -3.05      3.05 o 
  -8 -15   4       24.50       22.23      3.38 o 
  -7 -15   4       92.58      116.18      4.59 o 
  -6 -15   4      198.12      180.73      6.05 o 
  -5 -15   4      158.48      165.19      3.78 o 
  -4 -15   4      698.26      738.99     12.52 o 
  -3 -15   4       37.78       34.84      1.59 o 
  -2 -15   4      181.17      181.74      4.01 o 
  -1 -15   4      656.61      668.25     10.59 o 
   0 -15   4      145.26      132.55      3.03 o 
   1 -15   4      663.07      692.53     11.56 o 
   2 -15   4      473.18      486.66      8.70 o 
   3 -15   4       16.04       27.62      1.52 o 
   4 -15   4      206.14      226.35      5.96 o 
   5 -15   4      316.07      347.08      7.80 o 
   6 -15   4       46.13       38.46      2.39 o 
   7 -15   4      226.52      208.67      6.68 o 
   8 -15   4       15.20       13.52      3.47 o 
   9 -15   4      266.51      366.22     25.33 o 
  10 -15   4       30.74       27.01      9.92 o 
 -11 -14   4      191.92      232.76     15.35 o 
 -10 -14   4       55.26       48.14      8.57 o 
  -9 -14   4      229.02      260.53      8.43 o 
  -8 -14   4      207.71      230.95      7.50 o 
  -7 -14   4      236.74      250.38      7.11 o 
  -6 -14   4      373.23      364.08     11.61 o 
  -5 -14   4      969.08     1003.94     16.38 o 
  -4 -14   4       63.07       61.08      1.88 o 
  -3 -14   4     1018.69      991.68     15.11 o 
  -2 -14   4       18.01       12.46      1.05 o 
  -1 -14   4      634.34      640.65     10.21 o 
   0 -14   4      339.02      343.43      5.96 o 
   1 -14   4      490.08      517.70      8.42 o 
   2 -14   4      735.75      773.16     12.79 o 
   3 -14   4      800.61      785.94     12.25 o 
   4 -14   4      903.42      945.94     15.27 o 
   5 -14   4      616.96      579.07     12.51 o 
   6 -14   4        5.77        4.68      1.25 o 
   7 -14   4      399.80      409.93      9.76 o 
   8 -14   4      150.47      135.67      5.95 o 
   9 -14   4       45.13       59.58      6.41 o 
  10 -14   4       40.13       64.32      9.83 o 
 -11 -13   4        4.56        4.04      7.17 o 
 -10 -13   4      125.97      172.37      6.66 o 
  -9 -13   4       27.61        8.44      2.61 o 
  -8 -13   4      567.36      619.59     16.50 o 
  -7 -13   4      600.06      638.55     15.79 o 
  -6 -13   4      397.44      355.37      8.18 o 
  -5 -13   4      403.73      391.12      6.67 o 
  -4 -13   4      679.52      702.31     11.41 o 
  -3 -13   4     1208.88     1164.16     19.17 o 
  -2 -13   4       56.49       46.73      1.60 o 
  -1 -13   4       27.61       34.17      1.46 o 
   0 -13   4      148.79      145.34      3.08 o 
   1 -13   4      597.25      587.08      9.42 o 
   2 -13   4     1403.02     1449.60     21.57 o 
   3 -13   4      800.58      768.42     13.27 o 
   4 -13   4       66.86       63.10      1.89 o 
   5 -13   4      117.69      115.74      2.85 o 
   6 -13   4       75.90       82.07      2.30 o 
   7 -13   4      767.93      726.46     21.28 o 
   8 -13   4        0.30       -1.77      1.77 o 
   9 -13   4      278.14      228.62     10.24 o 
  10 -13   4       56.91       71.35      9.74 o 
  11 -13   4       16.16       -7.17      7.17 o 
 -12 -12   4        7.30       -0.55      7.72 o 
 -11 -12   4      270.93      358.87     18.73 o 
 -10 -12   4       47.91       53.83      4.91 o 
  -9 -12   4        0.22       -1.22      1.91 o 
  -8 -12   4       22.99        9.92      1.99 o 
  -7 -12   4      407.29      430.78      9.79 o 
  -6 -12   4      268.79      289.42      6.94 o 
  -5 -12   4      698.52      730.93     12.47 o 
  -4 -12   4       62.86       56.85      1.73 o 
  -3 -12   4      922.91      804.65     13.16 o 
  -2 -12   4      138.16      143.48      3.06 o 
  -1 -12   4     1542.36     1495.23     22.76 o 
   0 -12   4     1162.56     1218.80     18.41 o 
   1 -12   4      596.78      659.91     10.30 o 
   2 -12   4      630.90      611.07      9.74 o 
   3 -12   4      130.95      115.46      2.59 o 
   4 -12   4      245.62      243.36      4.46 o 
   5 -12   4      121.35       94.78      2.26 o 
   6 -12   4       76.64       72.53      1.99 o 
   7 -12   4      348.72      297.46      6.87 o 
   8 -12   4       61.17       50.17      4.14 o 
   9 -12   4       43.03       54.52      5.65 o 
  10 -12   4       51.74       65.52      6.35 o 
  11 -12   4       38.12       18.93      8.27 o 
 -12 -11   4       69.63       90.66     18.38 o 
 -11 -11   4      201.72      199.56     13.56 o 
 -10 -11   4       98.36      107.87      7.96 o 
  -9 -11   4      722.23      792.28     19.03 o 
  -8 -11   4      381.90      370.17      9.76 o 
  -7 -11   4      555.59      563.80     12.28 o 
  -6 -11   4      640.39      637.14     12.46 o 
  -5 -11   4     1664.57     1700.15     28.08 o 
  -4 -11   4      973.43      944.34     15.73 o 
  -3 -11   4      151.41      138.41      2.86 o 
  -2 -11   4      431.12      412.72      6.80 o 
  -1 -11   4      908.64      884.88     13.67 o 
   0 -11   4     2287.10     2253.68     32.23 o 
   1 -11   4      504.75      467.93      7.52 o 
   2 -11   4       21.76       29.14      1.23 o 
   3 -11   4       63.08       63.56      2.06 o 
   4 -11   4      115.79      114.88      2.53 o 
   5 -11   4      299.24      286.74      5.03 o 
   6 -11   4      268.37      248.82      4.82 o 
   7 -11   4       77.56       66.82      1.92 o 
   8 -11   4       82.54       54.42      4.59 o 
   9 -11   4      239.40      279.66      8.91 o 
  10 -11   4      140.58      181.50     15.59 o 
  11 -11   4      310.97      422.94     26.28 o 
 -12 -10   4      111.14      132.22      7.82 o 
 -11 -10   4       39.43       23.86      4.81 o 
 -10 -10   4       67.96       56.85      4.60 o 
  -9 -10   4      165.42      211.88      5.84 o 
  -8 -10   4      508.57      510.68     11.14 o 
  -7 -10   4     1129.38     1173.36     22.52 o 
  -6 -10   4      257.42      242.36      5.66 o 
  -5 -10   4      645.24      682.14     11.05 o 
  -4 -10   4     1111.53     1037.15     16.11 o 
  -3 -10   4      289.14      280.95      4.90 o 
  -2 -10   4        0.32        0.42      0.41 o 
  -1 -10   4      805.35      770.95     11.58 o 
   0 -10   4     2188.07     2271.77     32.77 o 
   1 -10   4      475.66      442.11      7.09 o 
   2 -10   4       68.08       63.21      1.72 o 
   3 -10   4     1005.13      947.77     15.69 o 
   4 -10   4      595.47      575.96      9.49 o 
   5 -10   4      845.06      827.72     13.29 o 
   6 -10   4      421.71      407.75      6.60 o 
   7 -10   4       11.18        8.30      0.83 o 
   8 -10   4      421.07      366.65      8.53 o 
   9 -10   4        0.37       -1.84      1.90 o 
  10 -10   4      131.18      172.78      8.83 o 
  11 -10   4      335.32      510.61     37.63 o 
 -12  -9   4       43.11        1.56      6.09 o 
 -11  -9   4      143.75      122.49      6.30 o 
 -10  -9   4       30.31       11.94      1.89 o 
  -9  -9   4      235.75      235.73      6.43 o 
  -8  -9   4      252.44      266.74      6.15 o 
  -7  -9   4      779.93      839.83     15.71 o 
  -6  -9   4     1248.23     1262.63     22.85 o 
  -5  -9   4      486.74      481.77      8.14 o 
  -4  -9   4      427.49      437.44      7.03 o 
  -3  -9   4      108.95      117.64      2.45 o 
  -2  -9   4       75.09       56.28      1.51 o 
  -1  -9   4      916.00      890.43     13.15 o 
   0  -9   4      422.77      404.41      6.66 o 
   1  -9   4       38.89       38.51      1.25 o 
   2  -9   4      172.71      141.24      2.78 o 
   3  -9   4     2364.45     2238.64     32.71 o 
   4  -9   4      127.19      129.09      2.66 o 
   5  -9   4     1473.95     1408.67     22.11 o 
   6  -9   4      149.83      135.72      2.92 o 
   7  -9   4      165.10      174.81      3.64 o 
   8  -9   4       18.63       20.49      1.55 o 
   9  -9   4      331.96      307.60     11.47 o 
  10  -9   4       44.66       43.86      4.38 o 
 -13  -8   4      272.52      388.60     23.35 o 
 -12  -8   4       60.64       81.03      6.72 o 
 -11  -8   4       36.79       22.68      4.30 o 
 -10  -8   4      362.02      371.63      8.99 o 
  -9  -8   4      114.47      114.44      3.73 o 
  -8  -8   4      298.93      278.22      6.33 o 
  -7  -8   4      744.86      705.15     13.52 o 
  -6  -8   4      431.29      429.05      8.75 o 
  -5  -8   4      268.61      258.10      4.73 o 
  -4  -8   4      279.26      236.32      4.53 o 
  -3  -8   4      328.66      332.47      5.56 o 
  -2  -8   4     3319.85     3236.95     46.35 o 
  -1  -8   4      543.15      554.06      8.65 o 
   0  -8   4     2022.48     1975.46     28.32 o 
   1  -8   4     1432.69     1295.89     19.10 o 
   2  -8   4     1070.31     1019.31     14.97 o 
   3  -8   4      323.58      314.67      5.26 o 
   4  -8   4      718.43      662.86     10.26 o 
   5  -8   4      589.22      592.76     10.13 o 
   6  -8   4      444.66      423.07      6.80 o 
   7  -8   4      512.26      519.11      9.93 o 
   8  -8   4      110.39      114.46      3.70 o 
   9  -8   4      156.56      144.54      3.85 o 
  10  -8   4      120.59      111.66      6.51 o 
  11  -8   4       76.57       55.14     11.76 o 
  12  -8   4       28.89       43.82      8.36 o 
 -13  -7   4       88.15       72.93      8.60 o 
 -12  -7   4      254.71      230.12     25.67 o 
 -11  -7   4      641.90      705.94     16.92 o 
 -10  -7   4       86.42       82.30      3.25 o 
  -9  -7   4      149.59      145.01      4.02 o 
  -8  -7   4      128.80      118.52      3.76 o 
  -7  -7   4      516.78      520.84     10.20 o 
  -6  -7   4     1099.85     1087.68     19.74 o 
  -5  -7   4      334.39      285.82      4.80 o 
  -4  -7   4      268.20      246.17      4.23 o 
  -3  -7   4      850.60      812.88     12.11 o 
  -2  -7   4       82.06       93.49      1.97 o 
  -1  -7   4      422.60      378.85      6.11 o 
   0  -7   4     1249.85     1315.24     19.06 o 
   1  -7   4     2490.36     2437.64     34.86 o 
   2  -7   4      227.43      218.38      4.20 o 
   3  -7   4     1070.18     1075.45     16.09 o 
   4  -7   4     1537.13     1356.68     20.07 o 
   5  -7   4      773.05      787.18     12.33 o 
   6  -7   4      152.34      148.79      3.00 o 
   7  -7   4       62.24       62.32      1.97 o 
   8  -7   4       72.11       65.71      2.19 o 
   9  -7   4      279.72      260.86      5.99 o 
  10  -7   4       41.21       25.33      3.21 o 
  11  -7   4       35.17       50.12     12.33 o 
 -12  -6   4       10.38        4.46      2.71 o 
 -11  -6   4       56.59       52.51      4.96 o 
 -10  -6   4      367.19      416.44      9.07 o 
  -9  -6   4      296.58      289.65      5.47 o 
  -8  -6   4      697.69      742.90     12.92 o 
  -7  -6   4      706.97      668.94     10.60 o 
  -6  -6   4       18.55       15.58      0.89 o 
  -5  -6   4      330.12      301.79      5.11 o 
  -4  -6   4     3306.08     3393.41     48.64 o 
  -3  -6   4     2376.26     2423.59     34.98 o 
  -2  -6   4     6220.03     6165.33     87.86 o 
  -1  -6   4      577.77      477.15      7.50 o 
   0  -6   4     1036.79     1040.83     15.29 o 
   1  -6   4     2459.23     2405.43     34.06 o 
   2  -6   4      501.24      476.19      7.41 o 
   3  -6   4     1382.44     1353.56     20.23 o 
   4  -6   4     2354.08     2388.90     34.68 o 
   5  -6   4     1653.64     1575.55     23.11 o 
   6  -6   4       21.95       19.42      1.15 o 
   7  -6   4       10.21       12.39      1.14 o 
   8  -6   4      170.82      156.52      3.65 o 
   9  -6   4      506.64      503.72     12.35 o 
  10  -6   4       38.42       29.05      3.96 o 
  11  -6   4       29.51        8.55      3.65 o 
  12  -6   4       23.35       27.71      6.37 o 
 -13  -5   4        1.41       -2.45      9.73 o 
 -12  -5   4        5.45       -0.62      2.21 o 
 -11  -5   4       88.48       85.57      3.45 o 
 -10  -5   4      416.62      406.83      9.08 o 
  -9  -5   4      103.53      101.64      2.38 o 
  -8  -5   4        5.83        3.41      0.64 o 
  -7  -5   4      430.24      439.34      7.44 o 
  -6  -5   4      396.04      357.86      5.85 o 
  -5  -5   4      406.91      382.11      6.16 o 
  -4  -5   4     1755.98     1753.88     25.28 o 
  -3  -5   4     1347.62     1406.80     22.23 o 
  -2  -5   4       39.12       21.85      0.80 o 
  -1  -5   4     2911.58     2648.12     38.08 o 
   0  -5   4     8961.56     9025.79    135.06 o 
   1  -5   4     2048.54     1925.73     27.53 o 
   2  -5   4     3201.18     3057.43     44.76 o 
   3  -5   4      223.24      272.29      4.50 o 
   4  -5   4       22.86       25.22      0.89 o 
   5  -5   4      217.25      195.99      3.98 o 
   6  -5   4      689.94      664.06     11.61 o 
   7  -5   4       61.45       80.13      2.25 o 
   8  -5   4      598.10      591.18     10.58 o 
   9  -5   4      292.67      314.15      6.99 o 
  10  -5   4      110.58       94.05      4.19 o 
  11  -5   4       60.94       77.99      7.00 o 
  12  -5   4       85.94      102.42     16.63 o 
 -13  -4   4       62.58       65.52      8.12 o 
 -12  -4   4        5.37       -0.24      2.16 o 
 -11  -4   4      105.55       84.99      3.05 o 
 -10  -4   4       95.54      112.98      2.95 o 
  -9  -4   4      319.03      331.18      5.62 o 
  -8  -4   4      534.06      585.35      9.01 o 
  -7  -4   4     1305.54     1322.79     20.22 o 
  -6  -4   4      494.52      497.48      8.28 o 
  -5  -4   4      445.56      444.41      6.93 o 
  -4  -4   4      624.88      590.52      9.05 o 
  -3  -4   4       90.92       67.23      1.51 o 
  -2  -4   4     1837.17     1860.34     26.34 o 
  -1  -4   4     1965.06     1813.17     26.06 o 
   0  -4   4     6640.31     6502.40     91.96 o 
   1  -4   4     1186.91     1061.37     15.43 o 
   2  -4   4      669.92      653.64     10.08 o 
   3  -4   4     1601.81     1585.02     22.83 o 
   4  -4   4      626.40      622.38     10.00 o 
   5  -4   4       59.49       75.25      1.99 o 
   6  -4   4      192.28      170.51      3.64 o 
   7  -4   4      936.72      947.95     16.42 o 
   8  -4   4      691.79      709.66     12.23 o 
   9  -4   4      656.06      675.15     13.36 o 
  10  -4   4       45.97       37.42      2.36 o 
  11  -4   4      265.33      258.92      8.80 o 
  12  -4   4       66.75       12.96     10.59 o 
 -12  -3   4       18.27       12.23      2.09 o 
 -11  -3   4      223.05      230.86      4.93 o 
 -10  -3   4      114.47      121.88      2.92 o 
  -9  -3   4      363.21      377.71      6.69 o 
  -8  -3   4      181.73      195.31      3.64 o 
  -7  -3   4       11.54        8.58      0.77 o 
  -6  -3   4       10.67       13.61      0.82 o 
  -5  -3   4     1052.09     1020.95     16.05 o 
  -4  -3   4       77.57       70.11      1.57 o 
  -3  -3   4     2748.41     2829.97     39.81 o 
  -2  -3   4      717.22      744.62     11.04 o 
  -1  -3   4     1737.30     1594.91     22.81 o 
   0  -3   4       25.82       24.86      0.79 o 
   1  -3   4     1198.81     1240.83     18.47 o 
   2  -3   4     2781.78     2711.80     38.42 o 
   3  -3   4      463.22      422.48      6.98 o 
   4  -3   4      137.23      123.64      2.47 o 
   5  -3   4        2.37        0.30      0.43 o 
   6  -3   4        6.44        7.59      0.80 o 
   7  -3   4      338.03      347.52      6.46 o 
   8  -3   4      359.26      368.45      7.18 o 
   9  -3   4      120.69      128.63      4.07 o 
  10  -3   4       90.56       75.63      3.27 o 
  11  -3   4      197.88      229.19      8.60 o 
  12  -3   4      208.77      174.04     11.34 o 
 -13  -2   4       34.38        1.65      3.77 o 
 -12  -2   4      163.84      155.97      4.73 o 
 -11  -2   4      112.97      129.58      3.18 o 
 -10  -2   4      235.39      221.53      4.33 o 
  -9  -2   4      147.66      157.35      3.17 o 
  -8  -2   4       10.32        4.47      0.70 o 
  -7  -2   4      866.95      869.63     13.78 o 
  -6  -2   4      136.76       99.39      2.14 o 
  -5  -2   4      332.98      350.56      5.62 o 
  -4  -2   4     1985.39     2032.93     30.57 o 
  -3  -2   4     1884.75     1878.53     27.20 o 
  -2  -2   4     1071.29     1144.90     16.82 o 
  -1  -2   4     3780.29     3678.17     52.54 o 
   0  -2   4     6421.25     6272.25     89.11 o 
   1  -2   4     4112.08     4129.43     58.81 o 
   2  -2   4     3277.98     3339.50     47.27 o 
   3  -2   4      545.94      497.52      7.56 o 
   4  -2   4      207.34      223.59      4.18 o 
   5  -2   4      664.44      644.76     10.94 o 
   6  -2   4       89.09       81.62      2.07 o 
   7  -2   4      275.61      286.06      5.43 o 
   8  -2   4      127.60      126.54      3.72 o 
   9  -2   4      192.56      205.80      6.12 o 
  10  -2   4      157.70      170.63      8.31 o 
  11  -2   4        5.08        3.51      2.31 o 
  12  -2   4      273.07      158.38     16.00 o 
 -12  -1   4       65.17       51.83      2.68 o 
 -11  -1   4      309.15      320.72      6.89 o 
 -10  -1   4      528.28      564.29     10.45 o 
  -9  -1   4      231.17      235.30      4.35 o 
  -8  -1   4      386.57      350.12      5.93 o 
  -7  -1   4      542.94      561.05      8.64 o 
  -6  -1   4      185.94      214.58      3.77 o 
  -5  -1   4      451.70      421.37      7.00 o 
  -4  -1   4      814.68      774.97     11.50 o 
  -3  -1   4     1509.09     1475.83     22.37 o 
  -2  -1   4       52.74       77.04      1.56 o 
  -1  -1   4     9491.87    10101.59    199.93 o 
   0  -1   4     7226.16     7508.60    112.03 o 
   1  -1   4     4172.93     4088.19     58.13 o 
   2  -1   4     4962.32     4986.79     70.21 o 
   3  -1   4       39.12       50.91      1.16 o 
   4  -1   4      733.84      759.14     11.67 o 
   5  -1   4      176.62      170.79      3.39 o 
   6  -1   4     3539.32     3673.08     61.06 o 
   7  -1   4       39.57       45.62      2.00 o 
   8  -1   4      498.50      469.99     11.65 o 
   9  -1   4      195.43      208.42      5.50 o 
  10  -1   4      372.73      477.41     13.86 o 
  11  -1   4       20.75       20.82      2.53 o 
  12  -1   4      242.56      242.06     26.67 o 
 -12   0   4      105.22       98.77      3.16 o 
 -11   0   4      266.34      277.49      5.22 o 
 -10   0   4      784.78      773.73     12.60 o 
  -9   0   4      154.83      130.51      2.84 o 
  -8   0   4      110.60      103.83      2.35 o 
  -7   0   4      595.76      645.60      9.94 o 
  -6   0   4      179.33      130.15      2.56 o 
  -5   0   4      309.73      276.43      4.57 o 
  -4   0   4     1395.99     1415.84     20.51 o 
  -3   0   4        2.20        0.88      0.29 o 
  -2   0   4     3923.71     3939.92     55.82 o 
  -1   0   4     8604.65     9068.09    178.97 o 
   0   0   4     4594.57     4503.68     67.23 o 
   1   0   4      408.46      409.90      6.22 o 
   2   0   4      132.75      139.57      2.42 o 
   3   0   4       93.05       90.03      1.71 o 
   4   0   4     3875.93     4115.79     58.36 o 
   5   0   4      701.14      758.94     14.86 o 
   6   0   4      937.22      853.39     16.66 o 
   7   0   4        9.74        8.43      1.07 o 
   8   0   4      471.58      481.60     11.99 o 
   9   0   4        2.01        2.60      1.25 o 
  10   0   4        0.94       -1.24      1.24 o 
  11   0   4       38.30       20.66      3.47 o 
  12   0   4        0.65       -3.18      3.18 o 
 -13   1   4       35.50       31.61      8.09 o 
 -12   1   4       64.36       51.54      4.15 o 
 -11   1   4      312.34      321.58      5.73 o 
 -10   1   4      529.38      563.18      9.25 o 
  -9   1   4      234.32      240.82      4.36 o 
  -8   1   4      395.58      361.28      5.94 o 
  -7   1   4      532.49      543.06      8.86 o 
  -6   1   4      186.49      214.46      3.76 o 
  -5   1   4      455.94      425.77      6.65 o 
  -4   1   4      809.72      771.09     11.49 o 
  -3   1   4     1506.83     1465.78     21.23 o 
  -2   1   4       51.49       74.94      1.54 o 
  -1   1   4     9433.56     9892.00    174.96 o 
   0   1   4     7246.04     7557.04    118.84 o 
   1   1   4     4176.79     4129.43     59.70 o 
   2   1   4     4934.48     4947.39     70.19 o 
   3   1   4       40.84       52.98      1.17 o 
   4   1   4      746.17      779.59     11.36 o 
   5   1   4      176.53      167.98      3.47 o 
   6   1   4     3559.55     3760.28     63.18 o 
   7   1   4       40.16       46.90      2.02 o 
   8   1   4      503.32      478.44     11.06 o 
   9   1   4      194.68      218.35      6.43 o 
  10   1   4      381.01      489.46     11.24 o 
  11   1   4       19.56       15.60      3.03 o 
  12   1   4      241.75      206.67     10.33 o 
 -13   2   4       34.81       10.64      4.09 o 
 -12   2   4      161.20      145.58      5.48 o 
 -11   2   4      113.05      126.46      3.12 o 
 -10   2   4      239.82      218.21      4.27 o 
  -9   2   4      142.54      148.85      3.12 o 
  -8   2   4       10.77        5.84      0.75 o 
  -7   2   4      856.68      870.44     13.08 o 
  -6   2   4      137.71      101.21      2.13 o 
  -5   2   4      328.21      348.57      5.61 o 
  -4   2   4     1985.94     2012.64     29.01 o 
  -3   2   4     1899.26     1916.52     29.56 o 
  -2   2   4     1094.49     1173.99     16.83 o 
  -1   2   4     3790.11     3748.84     55.51 o 
   0   2   4     6439.06     6373.45     89.13 o 
   1   2   4     4147.51     4192.78     60.42 o 
   2   2   4     3258.10     3329.98     47.26 o 
   3   2   4      543.69      504.49      7.57 o 
   4   2   4      202.30      215.69      4.15 o 
   5   2   4      657.06      643.88     10.94 o 
   6   2   4       88.28       82.37      2.05 o 
   7   2   4      273.12      285.87      5.44 o 
   8   2   4      124.65      125.26      3.71 o 
   9   2   4      192.14      200.65      5.55 o 
  10   2   4      158.03      171.59      4.95 o 
  11   2   4        5.39        4.60      1.85 o 
  12   2   4      275.35      168.11     13.87 o 
 -13   3   4       58.75       20.77      6.62 o 
 -12   3   4       17.48        7.37      2.66 o 
 -11   3   4      219.64      236.00      5.05 o 
 -10   3   4      114.18      120.69      2.83 o 
  -9   3   4      361.12      358.81      6.28 o 
  -8   3   4      175.42      190.90      3.61 o 
  -7   3   4       11.29        7.16      0.70 o 
  -6   3   4       10.42       13.85      0.82 o 
  -5   3   4     1064.43     1044.65     15.25 o 
  -4   3   4       79.21       70.50      1.74 o 
  -3   3   4     2731.54     2759.60     39.79 o 
  -2   3   4      721.59      745.34     11.03 o 
  -1   3   4     1717.30     1577.89     22.80 o 
   0   3   4       28.29       26.79      0.82 o 
   1   3   4     1205.68     1248.32     18.47 o 
   2   3   4     2762.54     2693.72     38.41 o 
   3   3   4      471.74      438.61      6.61 o 
   4   3   4      142.58      131.42      2.32 o 
   5   3   4        2.46        0.27      0.42 o 
   6   3   4        7.34        9.73      0.78 o 
   7   3   4      338.31      346.55      6.46 o 
   8   3   4      361.16      372.33      7.45 o 
   9   3   4      122.91      124.49      3.72 o 
  10   3   4       91.58       85.78      3.52 o 
  11   3   4      197.87      235.19     11.89 o 
  12   3   4      209.15      127.02     12.95 o 
 -13   4   4       63.24       58.35      6.54 o 
 -12   4   4        5.71       -2.25      2.25 o 
 -11   4   4      106.24       89.82      3.50 o 
 -10   4   4       95.94      115.38      2.77 o 
  -9   4   4      318.85      322.48      5.58 o 
  -8   4   4      530.54      559.81      8.94 o 
  -7   4   4     1309.72     1356.02     20.23 o 
  -6   4   4      491.93      511.45      8.62 o 
  -5   4   4      436.42      439.97      6.92 o 
  -4   4   4      623.49      603.56      9.07 o 
  -3   4   4       94.09       70.19      1.52 o 
  -2   4   4     1808.28     1806.51     27.02 o 
  -1   4   4     1956.75     1819.72     26.06 o 
   0   4   4     6649.96     6537.35     91.97 o 
   1   4   4     1207.49     1056.99     15.43 o 
   2   4   4      672.78      663.99     10.37 o 
   3   4   4     1604.48     1584.55     22.82 o 
   4   4   4      623.91      633.06      9.44 o 
   5   4   4       62.37       79.59      2.00 o 
   6   4   4      196.26      178.97      3.68 o 
   7   4   4      937.77      939.57     16.38 o 
   8   4   4      701.88      700.79     12.62 o 
   9   4   4      664.06      660.78     13.49 o 
  10   4   4       45.42       34.55      2.44 o 
  11   4   4      268.34      267.97     14.96 o 
  12   4   4       68.31       23.53     17.09 o 
 -13   5   4        1.37        1.69     11.11 o 
 -12   5   4        4.94       -2.15      2.15 o 
 -11   5   4       89.14       91.40      3.71 o 
 -10   5   4      420.01      409.20      7.48 o 
  -9   5   4      105.08      105.45      2.67 o 
  -8   5   4        5.51        4.46      0.80 o 
  -7   5   4      431.90      444.22      7.06 o 
  -6   5   4      395.24      363.79      5.85 o 
  -5   5   4      411.00      391.60      6.17 o 
  -4   5   4     1746.09     1748.30     25.27 o 
  -3   5   4     1347.99     1409.39     20.44 o 
  -2   5   4       40.07       22.80      0.82 o 
  -1   5   4     2944.40     2693.07     38.10 o 
   0   5   4     8971.04     9130.04    127.97 o 
   1   5   4     2052.93     1919.08     27.53 o 
   2   5   4     3222.75     3083.09     43.61 o 
   3   5   4      227.31      278.03      4.50 o 
   4   5   4       23.04       24.71      0.99 o 
   5   5   4      217.86      199.67      3.99 o 
   6   5   4      703.23      690.66     12.04 o 
   7   5   4       64.86       85.61      2.33 o 
   8   5   4      594.26      586.45     10.77 o 
   9   5   4      293.06      304.79      7.48 o 
  10   5   4      107.31       93.20      3.73 o 
  11   5   4       63.51       94.84      7.19 o 
  12   5   4       86.28      127.15      8.89 o 
 -13   6   4       63.31       64.07      7.05 o 
 -12   6   4        9.93        4.99      2.90 o 
 -11   6   4       57.11       48.25      2.90 o 
 -10   6   4      371.93      419.32      9.04 o 
  -9   6   4      289.99      277.57      6.30 o 
  -8   6   4      696.42      753.29     12.58 o 
  -7   6   4      712.06      674.01     10.77 o 
  -6   6   4       16.96       14.53      1.03 o 
  -5   6   4      327.75      302.44      4.97 o 
  -4   6   4     3309.75     3431.25     48.64 o 
  -3   6   4     2403.50     2460.42     34.99 o 
  -2   6   4     6230.88     6275.17     87.87 o 
  -1   6   4      578.55      478.27      7.36 o 
   0   6   4     1042.79     1040.00     15.28 o 
   1   6   4     2429.18     2352.34     34.03 o 
   2   6   4      502.79      483.51      7.41 o 
   3   6   4     1380.46     1357.39     20.22 o 
   4   6   4     2371.63     2450.61     34.70 o 
   5   6   4     1668.25     1616.69     23.14 o 
   6   6   4       21.84       18.71      1.26 o 
   7   6   4        9.97       13.27      1.26 o 
   8   6   4      166.25      149.46      3.51 o 
   9   6   4      502.64      486.00     10.11 o 
  10   6   4       38.05       31.41      2.25 o 
  11   6   4       28.45        2.77      4.24 o 
  12   6   4       23.57       11.21      7.35 o 
 -12   7   4      256.58      263.74     30.87 o 
 -11   7   4      647.76      660.39     24.16 o 
 -10   7   4       87.88       84.53      3.45 o 
  -9   7   4      151.42      145.59      3.99 o 
  -8   7   4      130.67      124.93      3.48 o 
  -7   7   4      510.70      522.37     10.21 o 
  -6   7   4     1100.42     1102.67     19.75 o 
  -5   7   4      336.41      290.94      4.80 o 
  -4   7   4      271.91      252.81      4.23 o 
  -3   7   4      841.71      803.32     12.10 o 
  -2   7   4       82.61       94.80      1.99 o 
  -1   7   4      431.29      389.36      6.13 o 
   0   7   4     1246.29     1295.98     19.04 o 
   1   7   4     2489.45     2423.92     34.84 o 
   2   7   4      233.49      230.33      3.89 o 
   3   7   4     1049.45     1044.87     16.05 o 
   4   7   4     1540.57     1394.30     20.10 o 
   5   7   4      772.72      819.09     12.11 o 
   6   7   4      150.64      143.32      3.13 o 
   7   7   4       62.84       60.47      2.07 o 
   8   7   4       73.50       67.82      2.91 o 
   9   7   4      277.03      265.46      5.89 o 
  10   7   4       39.32       30.53      2.31 o 
  11   7   4       34.53       44.89      6.27 o 
  12   7   4       13.07       -4.16      4.16 o 
 -13   8   4      268.82      366.34     22.70 o 
 -12   8   4       59.95       79.55     10.13 o 
 -11   8   4       37.06       18.08      2.41 o 
 -10   8   4      355.70      356.93     10.19 o 
  -9   8   4      112.57      115.60      3.82 o 
  -8   8   4      299.97      291.38      6.40 o 
  -7   8   4      744.42      727.07     13.99 o 
  -6   8   4      441.50      447.56      8.80 o 
  -5   8   4      271.90      261.12      4.56 o 
  -4   8   4      279.22      233.75      4.07 o 
  -3   8   4      319.65      323.55      5.52 o 
  -2   8   4     3348.23     3253.40     46.34 o 
  -1   8   4      547.99      563.92      8.65 o 
   0   8   4     2022.38     1941.26     28.30 o 
   1   8   4     1426.44     1312.89     19.11 o 
   2   8   4     1057.08      995.97     14.94 o 
   3   8   4      323.26      320.90      5.28 o 
   4   8   4      716.29      679.15     10.27 o 
   5   8   4      583.10      615.06      9.60 o 
   6   8   4      449.14      422.45      7.13 o 
   7   8   4      509.45      517.16      9.88 o 
   8   8   4      106.87      114.43      3.48 o 
   9   8   4      159.89      145.61      5.02 o 
  10   8   4      121.37      111.69      4.74 o 
  11   8   4       76.83       82.31      8.57 o 
  12   8   4       27.57       40.13      7.46 o 
 -12   9   4       41.36       18.71      6.25 o 
 -11   9   4      142.08      133.00      6.05 o 
 -10   9   4       30.42       11.02      2.62 o 
  -9   9   4      232.71      216.66      5.65 o 
  -8   9   4      246.70      265.69      6.11 o 
  -7   9   4      786.61      840.17     15.70 o 
  -6   9   4     1248.63     1278.86     23.75 o 
  -5   9   4      493.04      486.08      7.89 o 
  -4   9   4      428.67      439.74      7.02 o 
  -3   9   4      111.04      118.47      2.44 o 
  -2   9   4       75.75       55.90      1.56 o 
  -1   9   4      898.97      854.77     13.10 o 
   0   9   4      435.46      421.89      6.68 o 
   1   9   4       40.08       39.45      1.29 o 
   2   9   4      170.17      138.94      2.77 o 
   3   9   4     2372.47     2299.82     32.74 o 
   4   9   4      130.03      136.19      2.77 o 
   5   9   4     1472.77     1440.90     21.54 o 
   6   9   4      146.20      131.97      2.89 o 
   7   9   4      171.09      176.48      3.64 o 
   8   9   4       19.42       17.16      2.47 o 
   9   9   4      328.95      284.55      6.95 o 
  10   9   4       46.22       35.72      3.73 o 
  11   9   4      244.69      156.70     18.30 o 
 -12  10   4      110.74      109.98      7.29 o 
 -11  10   4       38.98       21.98      3.00 o 
 -10  10   4       69.86       57.79      3.22 o 
  -9  10   4      168.21      204.25      5.50 o 
  -8  10   4      507.08      499.44     11.01 o 
  -7  10   4     1138.28     1208.20     22.34 o 
  -6  10   4      257.27      252.40      5.71 o 
  -5  10   4      651.80      668.37     10.92 o 
  -4  10   4     1112.43     1040.08     16.20 o 
  -3  10   4      296.56      287.04      4.90 o 
  -2  10   4        0.45        1.45      0.46 o 
  -1  10   4      797.69      741.20     11.53 o 
   0  10   4     2190.42     2261.13     32.75 o 
   1  10   4      465.86      432.25      7.06 o 
   2  10   4       72.34       66.80      1.74 o 
   3  10   4     1008.88      971.19     14.45 o 
   4  10   4      602.79      606.89      9.49 o 
   5  10   4      850.29      825.02     12.58 o 
   6  10   4      418.63      389.28      6.71 o 
   7  10   4       11.04        8.60      0.83 o 
   8  10   4      418.97      368.37      8.22 o 
   9  10   4        0.63       -1.60      1.60 o 
  10  10   4      131.18      180.02     11.73 o 
  11  10   4      337.51      478.66     29.89 o 
 -12  11   4       71.57       88.64      7.33 o 
 -11  11   4      204.55      173.30     18.02 o 
 -10  11   4       99.06      102.65      4.85 o 
  -9  11   4      725.03      766.41     23.06 o 
  -8  11   4      390.00      359.99      9.27 o 
  -7  11   4      551.92      578.02     15.61 o 
  -6  11   4      639.26      649.30     13.41 o 
  -5  11   4     1671.61     1702.71     25.58 o 
  -4  11   4      959.94      936.92     15.00 o 
  -3  11   4      150.04      135.95      2.83 o 
  -2  11   4      431.85      413.94      6.80 o 
  -1  11   4      905.54      867.50     13.63 o 
   0  11   4     2297.17     2196.93     32.19 o 
   1  11   4      500.66      456.86      7.49 o 
   2  11   4       22.60       29.53      1.24 o 
   3  11   4       59.43       58.61      1.72 o 
   4  11   4      112.55      112.96      2.57 o 
   5  11   4      300.54      289.04      5.05 o 
   6  11   4      275.33      270.67      5.15 o 
   7  11   4       81.15       67.96      2.64 o 
   8  11   4       80.77       51.10      3.04 o 
   9  11   4      241.45      252.64     14.12 o 
  10  11   4      141.87      167.64     12.41 o 
  11  11   4      306.51      456.88     26.08 o 
 -12  12   4        7.43        1.90      5.51 o 
 -11  12   4      272.46      366.39     22.56 o 
 -10  12   4       49.70       63.03      4.09 o 
  -9  12   4        0.43       -1.55      1.55 o 
  -8  12   4       23.48       16.43      2.10 o 
  -7  12   4      404.82      428.65      9.45 o 
  -6  12   4      268.86      305.25      7.66 o 
  -5  12   4      688.48      731.68     11.62 o 
  -4  12   4       63.10       54.25      1.64 o 
  -3  12   4      918.84      810.91     13.09 o 
  -2  12   4      139.16      143.34      3.00 o 
  -1  12   4     1550.36     1513.47     22.22 o 
   0  12   4     1162.90     1178.43     18.36 o 
   1  12   4      597.44      648.26     10.27 o 
   2  12   4      638.02      616.97      9.99 o 
   3  12   4      131.29      110.64      2.58 o 
   4  12   4      239.84      241.73      4.47 o 
   5  12   4      115.49       86.76      2.24 o 
   6  12   4       75.26       70.90      2.20 o 
   7  12   4      348.36      290.43      6.11 o 
   8  12   4       58.64       46.15      3.44 o 
   9  12   4       44.80       55.81      6.87 o 
  10  12   4       51.26       61.06      8.91 o 
 -11  13   4        4.26       -2.97      2.97 o 
 -10  13   4      127.41      155.29      6.95 o 
  -9  13   4       27.57       10.25      2.40 o 
  -8  13   4      559.44      636.68     19.17 o 
  -7  13   4      599.90      626.82     19.08 o 
  -6  13   4      397.96      365.60     10.08 o 
  -5  13   4      396.16      390.47      7.41 o 
  -4  13   4      691.02      708.69     11.36 o 
  -3  13   4     1197.31     1136.28     17.73 o 
  -2  13   4       56.15       43.69      1.58 o 
  -1  13   4       30.34       37.11      1.45 o 
   0  13   4      145.13      136.87      3.03 o 
   1  13   4      600.97      587.37      9.41 o 
   2  13   4     1391.93     1451.68     21.56 o 
   3  13   4      785.91      779.62     12.04 o 
   4  13   4       69.98       67.17      1.95 o 
   5  13   4      117.38      112.93      2.73 o 
   6  13   4       77.76       82.85      2.42 o 
   7  13   4      761.48      713.46     18.87 o 
   8  13   4        0.40       -1.40      1.40 o 
  10  13   4       57.57       65.29      6.13 o 
  11  13   4       16.41        7.35      7.35 o 
 -11  14   4      191.44      255.93     14.66 o 
 -10  14   4       53.27       46.21      4.67 o 
  -9  14   4      230.75      264.40      8.72 o 
  -8  14   4      206.32      236.66      7.05 o 
  -7  14   4      232.99      246.33      7.25 o 
  -6  14   4      379.77      378.07     11.63 o 
  -5  14   4      974.94     1031.56     15.94 o 
  -4  14   4       62.85       61.28      1.99 o 
  -3  14   4     1006.47      971.85     15.05 o 
  -2  14   4       18.56       13.40      1.09 o 
  -1  14   4      633.87      629.98     10.17 o 
   0  14   4      335.20      326.10      5.90 o 
   1  14   4      486.01      501.59      8.38 o 
   2  14   4      724.75      764.79     12.41 o 
   3  14   4      801.46      775.70     12.23 o 
   4  14   4      894.49      943.49     16.03 o 
   5  14   4      626.65      585.56     14.15 o 
   6  14   4        5.32        4.39      1.16 o 
   7  14   4      398.97      404.67     12.94 o 
   8  14   4      150.70      138.07      6.98 o 
   9  14   4       44.72       55.22      5.39 o 
  10  14   4       39.44       72.59     12.68 o 
 -11  15   4       77.89       80.20     10.69 o 
 -10  15   4       13.25        6.52      2.89 o 
  -9  15   4        0.08       -2.18      2.18 o 
  -8  15   4       23.72       16.06      4.90 o 
  -7  15   4       94.71      115.75      4.68 o 
  -6  15   4      198.66      188.10      5.47 o 
  -5  15   4      158.42      168.32      3.67 o 
  -4  15   4      700.04      727.10     11.91 o 
  -3  15   4       36.37       31.57      1.55 o 
  -2  15   4      179.54      181.64      3.80 o 
  -1  15   4      649.71      641.98     10.53 o 
   0  15   4      139.24      122.93      2.99 o 
   1  15   4      660.33      694.82     11.35 o 
   2  15   4      475.33      491.36      8.65 o 
   3  15   4       17.39       29.70      1.54 o 
   4  15   4      201.94      232.61      4.90 o 
   5  15   4      315.93      343.84      8.74 o 
   6  15   4       48.42       36.59      2.32 o 
   7  15   4      227.38      180.78      9.21 o 
   8  15   4       14.64       19.14      3.88 o 
   9  15   4      268.86      371.69     15.83 o 
  10  15   4       30.60       24.43      6.89 o 
 -10  16   4       15.51        1.49      3.74 o 
  -9  16   4       78.92       83.70      5.77 o 
  -8  16   4       40.89       49.62      4.44 o 
  -7  16   4      354.74      400.69     10.64 o 
  -6  16   4      278.85      299.70      8.07 o 
  -5  16   4      401.86      349.00      6.80 o 
  -4  16   4        6.82        5.96      1.01 o 
  -3  16   4      211.76      216.24      4.47 o 
  -2  16   4      173.10      144.88      3.34 o 
  -1  16   4       60.41       62.52      2.13 o 
   0  16   4      141.43      129.72      3.18 o 
   1  16   4      243.67      231.95      4.78 o 
   2  16   4      738.97      719.69     13.30 o 
   3  16   4       65.66       67.03      2.27 o 
   4  16   4      271.08      296.04      6.50 o 
   5  16   4        6.51       -0.34      1.07 o 
   6  16   4       42.72       50.29      2.43 o 
   7  16   4       24.59       12.99      4.85 o 
   8  16   4       47.15       55.69      5.62 o 
   9  16   4       84.94      137.70      8.84 o 
 -10  17   4       31.36       23.87      8.28 o 
  -9  17   4        4.37       -0.22      2.59 o 
  -8  17   4       51.27       52.94      5.31 o 
  -7  17   4       48.32       47.73      3.65 o 
  -6  17   4      339.78      292.72     13.38 o 
  -5  17   4       47.89       34.73      2.18 o 
  -4  17   4      284.96      293.36      6.25 o 
  -3  17   4     1023.88     1031.77     21.32 o 
  -2  17   4      179.01      193.73      4.32 o 
  -1  17   4       24.02       12.36      1.18 o 
   0  17   4      263.23      234.91      4.87 o 
   1  17   4      276.03      256.81      5.32 o 
   2  17   4      467.07      486.52      8.76 o 
   3  17   4      490.65      481.11      8.60 o 
   4  17   4      223.19      238.53      6.72 o 
   5  17   4      240.74      190.11      5.07 o 
   6  17   4        6.99        2.39      1.55 o 
   7  17   4       43.63       44.25      3.71 o 
   8  17   4       16.67        2.19      3.74 o 
   9  17   4       36.61       21.51      5.59 o 
  -9  18   4      130.00      144.53      9.95 o 
  -8  18   4       18.70       10.55      3.08 o 
  -7  18   4        1.88       -2.18      2.18 o 
  -6  18   4       22.77       19.11      3.25 o 
  -5  18   4      246.93      262.41      8.14 o 
  -4  18   4        8.23        6.70      1.37 o 
  -3  18   4       13.74        9.23      1.53 o 
  -2  18   4      129.58      131.19      3.55 o 
  -1  18   4      773.35      768.38     13.51 o 
   0  18   4       53.10       53.66      2.32 o 
   1  18   4       76.46       62.75      2.35 o 
   2  18   4      639.52      617.87     12.55 o 
   3  18   4       41.19       43.98      2.17 o 
   4  18   4       38.94       37.05      2.22 o 
   5  18   4      507.78      574.91     15.70 o 
   6  18   4       80.54       81.35      4.73 o 
   7  18   4       35.06       23.16      3.63 o 
   8  18   4       22.23       37.29      7.53 o 
   9  18   4      195.57      174.14     19.86 o 
  -9  19   4       27.91       20.87      6.02 o 
  -8  19   4      256.49      246.90     14.16 o 
  -7  19   4       73.73       54.69      6.83 o 
  -6  19   4      243.44      295.73     12.08 o 
  -5  19   4      203.59      202.47      5.74 o 
  -4  19   4       18.72       13.82      1.71 o 
  -3  19   4       60.80       58.01      2.58 o 
  -2  19   4      261.03      291.76      6.32 o 
  -1  19   4       12.41        5.04      1.33 o 
   0  19   4      291.15      284.72      6.26 o 
   1  19   4      301.14      311.87      6.72 o 
   2  19   4       56.05       40.11      2.37 o 
   3  19   4      165.82      170.85      6.77 o 
   4  19   4      455.35      498.96     12.59 o 
   5  19   4      105.99       99.87      4.43 o 
   6  19   4       12.77        5.05      2.30 o 
   7  19   4      283.13      338.55     32.37 o 
   8  19   4       12.06       -4.58      4.58 o 
  -8  20   4      180.73      279.26     13.80 o 
  -7  20   4        2.18        0.58      2.67 o 
  -6  20   4      291.02      366.82     18.04 o 
  -5  20   4       38.07       50.81      4.22 o 
  -4  20   4      161.45      162.60      4.89 o 
  -3  20   4      586.50      584.96     24.74 o 
  -2  20   4     1042.21     1039.28     28.89 o 
  -1  20   4      134.01      149.38      4.23 o 
   0  20   4       21.97       14.51      1.84 o 
   1  20   4      122.67      127.41      4.40 o 
   2  20   4      209.03      199.78      5.34 o 
   3  20   4      275.04      265.09      8.82 o 
   4  20   4        1.82       -1.60      1.89 o 
   5  20   4       51.38       55.77      5.78 o 
   6  20   4       83.58       78.78      5.12 o 
   7  20   4       18.79       14.20      7.94 o 
  -8  21   4       96.79      139.37     12.88 o 
  -7  21   4      225.52      259.75     12.91 o 
  -6  21   4       21.40       15.23      5.58 o 
  -5  21   4       16.42        7.03      2.74 o 
  -4  21   4      244.62      261.63     12.70 o 
  -3  21   4      204.21      198.03      5.54 o 
  -2  21   4       40.31       47.46      3.11 o 
  -1  21   4       14.63        8.24      1.63 o 
   0  21   4      127.37      155.12      4.71 o 
   1  21   4       71.80       77.11      3.24 o 
   2  21   4       70.97       77.00      3.52 o 
   3  21   4      406.80      377.29     10.61 o 
   4  21   4      350.07      350.21     13.19 o 
   5  21   4       89.79      112.52      9.58 o 
   6  21   4       21.05        2.50      4.41 o 
   7  21   4       77.73       61.76     13.78 o 
  -7  22   4      165.49      213.31     13.20 o 
  -6  22   4       77.55       99.06      8.84 o 
  -5  22   4      124.84      165.82     10.61 o 
  -4  22   4       87.94      120.96      8.80 o 
  -3  22   4       61.85       44.88      4.69 o 
  -2  22   4       38.01       19.96      2.59 o 
  -1  22   4      269.49      296.16     11.94 o 
   0  22   4      235.37      265.53      8.36 o 
   1  22   4      255.10      284.22     10.10 o 
   2  22   4      283.93      345.34     14.45 o 
   3  22   4      111.08       93.37      8.78 o 
   4  22   4        7.72       -0.14      2.52 o 
   5  22   4      231.24      261.92     11.45 o 
   6  22   4      136.65      165.09     17.83 o 
  -6  23   4      124.37      200.57     12.93 o 
  -5  23   4       48.69       61.85      8.96 o 
  -4  23   4      115.24      163.21      9.38 o 
  -3  23   4       57.28       15.41      3.21 o 
  -2  23   4        7.35        2.56      1.93 o 
  -1  23   4       75.53       71.12      4.18 o 
   0  23   4        6.32        2.56      2.05 o 
   1  23   4       40.90       53.18      5.97 o 
   2  23   4       10.50        6.89      2.40 o 
   3  23   4       98.81       80.20      5.54 o 
   4  23   4        3.10        0.59      3.57 o 
   5  23   4       26.16        9.57      4.30 o 
  -5  24   4       39.22        4.69      5.07 o 
  -4  24   4      390.29      507.49     42.61 o 
  -3  24   4      186.49      171.00     14.91 o 
  -2  24   4        8.70       -0.47      2.58 o 
  -1  24   4        2.92       -1.19      2.21 o 
   0  24   4       24.99        6.47      2.66 o 
   1  24   4        9.96        4.41      2.53 o 
   2  24   4       58.28       17.95      6.25 o 
   3  24   4       49.02       22.79      8.64 o 
   4  24   4       10.88       17.58      5.13 o 
  -3  25   4       11.22        2.67      4.38 o 
  -2  25   4        2.16       -3.44      3.90 o 
  -1  25   4       30.29       33.43      4.31 o 
   0  25   4       43.06       21.72      4.66 o 
   1  25   4       65.44       79.76      5.48 o 
   2  25   4       29.21        4.42      3.80 o 
  -2 -25   5      274.13      369.18     17.38 o 
  -1 -25   5        8.62       -4.37      4.37 o 
   0 -25   5       17.09       -4.62      4.62 o 
   1 -25   5       14.28        1.91      3.77 o 
  -4 -24   5       90.12      111.45     10.98 o 
  -3 -24   5       32.06       21.51      6.85 o 
  -2 -24   5       65.91       57.59      7.61 o 
  -1 -24   5      103.33       94.67      8.23 o 
   0 -24   5      138.70      152.64      7.87 o 
   1 -24   5       48.78       52.79      5.90 o 
   2 -24   5       21.56        6.27      6.49 o 
   3 -24   5        3.18       -7.17      7.17 o 
  -6 -23   5      104.85       67.65     15.07 o 
  -5 -23   5      156.84      208.36     28.69 o 
  -4 -23   5       18.58        3.17      6.31 o 
  -3 -23   5      116.05      111.53      8.74 o 
  -2 -23   5       88.07       78.65      6.44 o 
  -1 -23   5      176.37      209.51      7.46 o 
   0 -23   5       28.33       32.36      4.52 o 
   1 -23   5      131.50      127.48      6.64 o 
   2 -23   5       77.19       73.17      5.10 o 
   3 -23   5       19.83        2.09      3.03 o 
   4 -23   5       97.71       92.72     12.01 o 
   5 -23   5      129.89      186.60     22.06 o 
  -7 -22   5       14.86        6.66      6.61 o 
  -5 -22   5       14.74       10.50      4.98 o 
  -4 -22   5        7.59       -4.58      4.58 o 
  -3 -22   5       33.62       34.72      4.98 o 
  -2 -22   5       61.91       45.04      8.05 o 
  -1 -22   5       38.73       13.20      3.08 o 
   0 -22   5       73.93       72.25      5.16 o 
   1 -22   5       31.17       17.91      5.05 o 
   2 -22   5       26.11       10.36      2.84 o 
   3 -22   5      125.84      131.76      5.79 o 
   4 -22   5      197.65      272.94     15.32 o 
   5 -22   5       15.99        1.70      8.46 o 
   6 -22   5       73.20       67.18      8.42 o 
  -8 -21   5       99.14      149.00     16.66 o 
  -7 -21   5       15.39       -8.09      8.09 o 
  -6 -21   5      149.43       61.78     13.05 o 
  -5 -21   5       76.35       76.77     11.21 o 
  -4 -21   5      222.46      227.22      8.26 o 
  -3 -21   5      319.94      295.28     18.62 o 
  -2 -21   5       40.65       40.71      3.69 o 
  -1 -21   5      116.84      108.57      4.68 o 
   0 -21   5       91.65       92.20      4.54 o 
   1 -21   5        3.55       -1.97      1.97 o 
   2 -21   5      530.08      622.04     19.87 o 
   3 -21   5      118.82       97.26      5.33 o 
   4 -21   5       18.46       13.78      4.77 o 
   5 -21   5        2.98       -2.41      7.81 o 
  -8 -20   5       25.32       -4.90      4.90 o 
  -7 -20   5       92.23       87.31     18.01 o 
  -6 -20   5       57.78       70.45      6.28 o 
  -5 -20   5       41.27       29.28      4.11 o 
  -4 -20   5       10.76        8.65      1.89 o 
  -3 -20   5      239.91      235.94     13.93 o 
  -2 -20   5      159.24      206.31      5.88 o 
  -1 -20   5       37.59       31.40      2.87 o 
   0 -20   5        1.43       -0.39      1.45 o 
   1 -20   5       75.47       64.27      3.03 o 
   2 -20   5       82.17       78.81      3.30 o 
   3 -20   5       58.46       56.20      3.54 o 
   4 -20   5      592.72      433.57     21.79 o 
   5 -20   5       65.13       55.69      5.32 o 
   6 -20   5      116.25      111.40     19.67 o 
   7 -20   5      136.81      232.32     18.24 o 
  -8 -19   5       11.14        5.50      4.57 o 
  -7 -19   5       57.24       59.00      6.36 o 
  -6 -19   5       86.91      104.80      6.98 o 
  -5 -19   5      520.08      515.54     19.72 o 
  -4 -19   5      115.48      131.29      4.47 o 
  -3 -19   5      197.94      193.42      7.54 o 
  -2 -19   5       27.66       22.97      2.59 o 
  -1 -19   5      222.00      217.47      5.36 o 
   0 -19   5       84.78       75.89      2.83 o 
   1 -19   5      147.63      143.00      4.32 o 
   2 -19   5       74.67       80.46      3.01 o 
   3 -19   5      312.35      375.28     10.59 o 
   4 -19   5       20.67       17.69      2.24 o 
   5 -19   5       70.59       57.62      3.27 o 
   6 -19   5      282.33      363.35     15.88 o 
  -9 -18   5       37.64        4.41      6.49 o 
  -8 -18   5       14.91        7.40      3.76 o 
  -7 -18   5       67.22       68.54      5.50 o 
  -6 -18   5       69.58       53.79      4.50 o 
  -5 -18   5      209.76      201.90      5.87 o 
  -4 -18   5       49.45       50.60      2.46 o 
  -3 -18   5      952.09      927.83     22.35 o 
  -2 -18   5       65.37       66.13      2.52 o 
  -1 -18   5      394.78      374.99      9.81 o 
   0 -18   5       93.01      101.05      3.16 o 
   1 -18   5       70.38       74.95      2.91 o 
   2 -18   5       21.50        7.89      1.39 o 
   3 -18   5      136.47      135.87      3.92 o 
   4 -18   5       19.91       22.05      3.00 o 
   5 -18   5      171.99      170.96      5.21 o 
   6 -18   5       11.11       -2.18      2.18 o 
   7 -18   5      124.01      149.56      9.27 o 
   8 -18   5        3.78       -4.99      4.99 o 
 -10 -17   5       85.92      100.46     10.12 o 
  -9 -17   5       32.28       18.36      7.66 o 
  -8 -17   5      128.09      121.70      9.29 o 
  -7 -17   5       31.82       42.28      5.84 o 
  -6 -17   5      778.85      981.12     24.63 o 
  -5 -17   5       49.32       53.99      2.37 o 
  -4 -17   5      574.53      545.89     10.75 o 
  -3 -17   5      173.84      174.56      4.78 o 
  -2 -17   5      312.55      315.14      6.47 o 
  -1 -17   5      171.89      176.60      4.23 o 
   0 -17   5       47.55       50.42      2.19 o 
   1 -17   5      147.26      154.73      3.71 o 
   2 -17   5     1222.95     1314.30     21.92 o 
   3 -17   5      174.01      176.73      4.31 o 
   4 -17   5      151.21      140.18      5.57 o 
   5 -17   5      399.33      359.95      8.89 o 
   6 -17   5       13.77       11.59      1.71 o 
   7 -17   5       47.56       42.89      5.86 o 
   8 -17   5       54.23       75.67      9.18 o 
   9 -17   5       31.06       16.51      9.65 o 
 -10 -16   5      191.81      240.33     24.92 o 
  -9 -16   5      287.77      294.52     12.80 o 
  -8 -16   5       48.31       63.97      5.23 o 
  -7 -16   5      333.27      361.12     11.52 o 
  -6 -16   5      211.00      189.60      8.46 o 
  -5 -16   5        7.13        7.69      1.32 o 
  -4 -16   5      289.49      333.19      6.67 o 
  -3 -16   5      136.85      136.54      3.66 o 
  -2 -16   5      125.19      121.59      3.28 o 
  -1 -16   5      249.63      263.20      5.55 o 
   0 -16   5      134.88      149.06      3.49 o 
   1 -16   5      245.12      234.29      4.95 o 
   2 -16   5      182.15      200.41      4.36 o 
   3 -16   5        7.23        6.08      1.21 o 
   4 -16   5       32.69       34.22      2.22 o 
   5 -16   5       24.63       17.77      1.83 o 
   6 -16   5      113.04      113.50      3.45 o 
   7 -16   5       80.61       76.88      5.62 o 
   8 -16   5       74.10       83.17      7.42 o 
   9 -16   5       27.79       19.94      9.98 o 
 -11 -15   5      135.93      216.39     23.90 o 
 -10 -15   5      238.46      297.08     17.07 o 
  -9 -15   5      219.91      215.85     10.16 o 
  -8 -15   5      151.48      198.23      7.29 o 
  -7 -15   5       91.64      104.96      4.83 o 
  -6 -15   5      618.14      682.09     15.97 o 
  -5 -15   5      573.34      576.12     12.35 o 
  -4 -15   5       86.99       86.64      2.54 o 
  -3 -15   5      427.83      404.46      7.26 o 
  -2 -15   5      411.50      423.75      7.98 o 
  -1 -15   5      103.80       83.58      2.48 o 
   0 -15   5      345.42      343.91      6.14 o 
   1 -15   5      139.08      123.23      3.09 o 
   2 -15   5      772.43      760.57     12.14 o 
   3 -15   5      631.18      642.98     11.62 o 
   4 -15   5      283.75      253.84      5.45 o 
   5 -15   5      189.00      195.06      6.06 o 
   6 -15   5       48.50       39.86      2.60 o 
   7 -15   5       46.24       32.93      2.87 o 
   8 -15   5      288.42      199.88     14.24 o 
   9 -15   5       31.52       12.50      7.35 o 
  10 -15   5       95.42      152.57     19.48 o 
 -11 -14   5      180.17      254.34     19.05 o 
 -10 -14   5      265.03      368.76     12.86 o 
  -9 -14   5       95.37       80.31      5.29 o 
  -8 -14   5      109.45      124.47      5.19 o 
  -7 -14   5      120.34      128.24      4.79 o 
  -6 -14   5      123.44      126.09      4.31 o 
  -5 -14   5      898.50      886.12     14.88 o 
  -4 -14   5      177.65      161.90      3.75 o 
  -3 -14   5     1074.15     1110.43     17.30 o 
  -2 -14   5      547.10      528.25      8.92 o 
  -1 -14   5       32.64       45.90      1.70 o 
   0 -14   5       96.48      113.84      2.76 o 
   1 -14   5      154.42      155.54      3.43 o 
   2 -14   5     1841.88     1927.29     31.83 o 
   3 -14   5       23.42       26.19      1.44 o 
   4 -14   5      284.01      285.42      5.82 o 
   5 -14   5      470.87      506.36     11.56 o 
   6 -14   5      328.93      343.78      9.40 o 
   7 -14   5       27.96       40.18      2.12 o 
   8 -14   5       64.88       94.85      6.29 o 
   9 -14   5       44.79       15.38      3.54 o 
  10 -14   5        4.24       -5.20      5.20 o 
 -11 -13   5      202.61      183.48     17.11 o 
 -10 -13   5      590.40      676.15     19.05 o 
  -9 -13   5       69.54      103.95      4.86 o 
  -8 -13   5      217.46      248.57      7.18 o 
  -7 -13   5      203.25      201.83      6.08 o 
  -6 -13   5      506.59      576.60     12.88 o 
  -5 -13   5      683.38      741.34     11.97 o 
  -4 -13   5      590.52      605.69     11.09 o 
  -3 -13   5      208.38      207.77      4.06 o 
  -2 -13   5      115.61      115.80      2.70 o 
  -1 -13   5      110.21      117.45      2.75 o 
   0 -13   5      203.84      213.52      4.13 o 
   1 -13   5      256.85      247.95      4.64 o 
   2 -13   5      574.47      547.56      8.82 o 
   3 -13   5      608.98      598.05     10.26 o 
   4 -13   5     1023.83     1047.74     17.47 o 
   5 -13   5       39.10       45.99      1.79 o 
   6 -13   5      474.31      462.67      8.30 o 
   7 -13   5      329.86      303.17      7.16 o 
   8 -13   5      361.99      435.26     13.73 o 
   9 -13   5       24.92       53.42      5.31 o 
  10 -13   5      137.80      178.93     14.89 o 
 -12 -12   5       79.64       29.22     11.40 o 
 -11 -12   5      187.80      261.33     13.03 o 
 -10 -12   5       63.72       75.99      4.52 o 
  -9 -12   5      455.37      525.54     18.16 o 
  -8 -12   5      180.76      157.84      5.18 o 
  -7 -12   5      276.93      300.01      7.93 o 
  -6 -12   5      703.33      746.40     15.17 o 
  -5 -12   5      592.02      630.85     11.90 o 
  -4 -12   5      188.72      190.74      3.74 o 
  -3 -12   5     1977.00     1954.76     34.46 o 
  -2 -12   5     1073.89     1118.39     16.78 o 
  -1 -12   5      600.50      606.32      9.79 o 
   0 -12   5       80.52       91.31      2.31 o 
   1 -12   5     1492.31     1593.60     23.49 o 
   2 -12   5       82.57       64.21      1.88 o 
   3 -12   5      217.05      209.83      4.77 o 
   4 -12   5       17.41       14.89      1.00 o 
   5 -12   5      533.81      504.72      8.68 o 
   6 -12   5      689.84      679.81     11.65 o 
   7 -12   5      100.75       87.83      2.94 o 
   8 -12   5       31.25       21.85      1.86 o 
   9 -12   5      258.53      312.58     32.24 o 
  10 -12   5       59.75       54.40     12.50 o 
  11 -12   5       67.78        3.68      7.54 o 
 -12 -11   5       71.13       16.81      3.96 o 
 -11 -11   5      130.33      138.04      9.01 o 
 -10 -11   5       54.84       57.22      4.31 o 
  -9 -11   5      104.97      110.51      5.04 o 
  -8 -11   5      515.57      538.16     12.08 o 
  -7 -11   5      150.92      138.60      4.21 o 
  -6 -11   5       12.96       16.14      1.62 o 
  -5 -11   5     1122.27     1192.56     19.43 o 
  -4 -11   5      951.00      996.22     15.50 o 
  -3 -11   5       78.96       87.46      2.14 o 
  -2 -11   5     1619.90     1619.26     23.74 o 
  -1 -11   5     1943.50     1960.71     29.19 o 
   0 -11   5      913.21      952.19     14.34 o 
   1 -11   5     1438.05     1438.08     21.24 o 
   2 -11   5     1231.23     1292.44     19.26 o 
   3 -11   5     1038.64     1047.40     15.78 o 
   4 -11   5     2108.96     2114.34     31.25 o 
   5 -11   5      214.80      208.40      3.99 o 
   6 -11   5      207.64      217.25      4.37 o 
   7 -11   5      154.26      131.30      3.32 o 
   8 -11   5      263.13      229.22      6.73 o 
   9 -11   5       90.04       79.03      5.23 o 
  10 -11   5       91.57       65.77      9.57 o 
  11 -11   5       40.59       -5.88      6.62 o 
 -12 -10   5      203.78      193.00     15.59 o 
 -11 -10   5      274.65      258.94     20.26 o 
 -10 -10   5      152.62      147.77      7.85 o 
  -9 -10   5      123.87      139.52      4.61 o 
  -8 -10   5      107.11      112.04      3.78 o 
  -7 -10   5      287.11      306.71      7.22 o 
  -6 -10   5     2913.11     2928.43     52.52 o 
  -5 -10   5      241.33      235.14      4.28 o 
  -4 -10   5      204.34      201.08      3.79 o 
  -3 -10   5     1313.79     1303.01     19.41 o 
  -2 -10   5     3813.73     3934.75     56.12 o 
  -1 -10   5       14.42       11.16      0.87 o 
   0 -10   5      519.34      542.24      8.57 o 
   1 -10   5      410.62      363.09      6.04 o 
   2 -10   5      262.67      287.74      5.07 o 
   3 -10   5      694.49      690.58     11.25 o 
   4 -10   5     1265.12     1260.14     19.59 o 
   5 -10   5     1062.39     1056.82     16.73 o 
   6 -10   5      415.40      394.54      7.08 o 
   7 -10   5       95.63       91.92      2.31 o 
   8 -10   5      130.56      114.67      3.25 o 
   9 -10   5      196.04      171.98      6.17 o 
  10 -10   5      115.56       69.87     12.59 o 
  11 -10   5        2.03       -6.06      6.06 o 
 -12  -9   5       25.71       22.98      4.22 o 
 -11  -9   5       21.24       -0.23      2.48 o 
 -10  -9   5       18.37       15.32      2.61 o 
  -9  -9   5      363.13      366.57     11.13 o 
  -8  -9   5      366.25      362.73      8.13 o 
  -7  -9   5      594.69      601.95     12.45 o 
  -6  -9   5     1065.23     1075.54     17.78 o 
  -5  -9   5     1287.59     1278.74     19.92 o 
  -4  -9   5     2393.28     2382.98     35.07 o 
  -3  -9   5      216.05      184.81      3.48 o 
  -2  -9   5     1027.00     1023.74     15.15 o 
  -1  -9   5      369.45      349.81      5.89 o 
   0  -9   5      385.70      437.61      7.04 o 
   1  -9   5      165.79      168.65      3.25 o 
   2  -9   5     5167.14     5413.01     76.24 o 
   3  -9   5     1583.43     1574.54     24.03 o 
   4  -9   5     1427.57     1400.78     21.59 o 
   5  -9   5      585.25      598.51      9.62 o 
   6  -9   5      143.42      136.49      3.01 o 
   7  -9   5      197.91      204.92      4.70 o 
   8  -9   5      249.93      235.62      5.70 o 
   9  -9   5      150.28      151.05      5.93 o 
  10  -9   5       33.13        9.07      3.91 o 
  11  -9   5       57.68       74.46      9.35 o 
 -12  -8   5       79.17       74.24      8.13 o 
 -11  -8   5       58.86       67.34      4.53 o 
 -10  -8   5      107.53       97.16      3.77 o 
  -9  -8   5      321.68      330.96      7.69 o 
  -8  -8   5      437.46      432.10      8.94 o 
  -7  -8   5      116.62      114.00      3.35 o 
  -6  -8   5      140.17      142.49      2.91 o 
  -5  -8   5      823.95      849.44     13.21 o 
  -4  -8   5      262.47      301.04      5.11 o 
  -3  -8   5     3598.60     3653.90     55.14 o 
  -2  -8   5     1850.48     1829.04     26.34 o 
  -1  -8   5      517.81      483.17      7.63 o 
   0  -8   5      566.54      596.77      9.09 o 
   1  -8   5      189.19      210.23      3.83 o 
   2  -8   5      248.24      231.99      4.64 o 
   3  -8   5     1756.66     1733.41     25.92 o 
   4  -8   5      474.28      452.65      7.38 o 
   5  -8   5      141.46      127.63      2.74 o 
   6  -8   5      404.87      438.72      7.29 o 
   7  -8   5      126.37      110.60      2.91 o 
   8  -8   5       10.61       11.39      1.25 o 
   9  -8   5      123.05      109.60      3.54 o 
  10  -8   5        3.59       -4.02      4.02 o 
  11  -8   5       45.47       61.75      8.77 o 
 -13  -7   5       16.66        1.72      4.93 o 
 -12  -7   5      209.88      162.17     11.71 o 
 -11  -7   5       38.68       39.67      3.17 o 
 -10  -7   5       30.20       36.15      2.97 o 
  -9  -7   5      471.98      482.93      9.83 o 
  -8  -7   5       59.33       46.73      2.48 o 
  -7  -7   5      614.67      581.60      9.08 o 
  -6  -7   5      367.89      393.89      6.94 o 
  -5  -7   5      104.88       82.11      2.02 o 
  -4  -7   5     1325.47     1393.07     22.04 o 
  -3  -7   5      336.44      275.50      4.82 o 
  -2  -7   5     3335.98     3311.74     47.28 o 
  -1  -7   5    12290.79    13066.83    199.64 o 
   0  -7   5     1769.69     1783.50     25.74 o 
   1  -7   5      870.94      906.52     13.57 o 
   2  -7   5      300.83      303.46      5.13 o 
   3  -7   5      442.56      402.39      6.40 o 
   4  -7   5      473.69      504.11      8.01 o 
   5  -7   5      211.78      211.53      3.82 o 
   6  -7   5      527.85      485.21      8.56 o 
   7  -7   5      961.50     1082.18     18.34 o 
   8  -7   5      259.62      257.04      5.41 o 
   9  -7   5      769.31      806.77     19.30 o 
  10  -7   5      205.82      168.17      6.17 o 
  11  -7   5       81.09       88.73      7.87 o 
  12  -7   5      180.64      304.01     20.47 o 
 -13  -6   5       29.11        7.41      4.80 o 
 -12  -6   5       20.68       10.40      2.75 o 
 -11  -6   5      125.71      119.10      4.85 o 
 -10  -6   5      677.10      649.53     16.25 o 
  -9  -6   5      538.89      566.03      9.37 o 
  -8  -6   5      694.55      672.28     10.46 o 
  -7  -6   5      688.41      697.14     10.81 o 
  -6  -6   5      362.28      326.12      5.89 o 
  -5  -6   5     1368.58     1331.49     19.65 o 
  -4  -6   5      158.38      152.95      2.93 o 
  -3  -6   5     5952.39     6290.90     90.79 o 
  -2  -6   5     1238.38     1175.96     17.27 o 
  -1  -6   5     1005.85     1073.87     15.78 o 
   0  -6   5    11445.17    12476.08    184.93 o 
   1  -6   5     1149.04     1055.91     15.59 o 
   2  -6   5      397.03      392.10      6.47 o 
   3  -6   5     2526.16     2474.69     35.86 o 
   4  -6   5     1214.28     1344.69     19.79 o 
   5  -6   5       62.87       53.96      1.56 o 
   6  -6   5      233.04      248.81      5.04 o 
   7  -6   5      392.49      433.75      7.96 o 
   8  -6   5      646.66      694.91     12.16 o 
   9  -6   5      653.18      705.25     12.75 o 
  10  -6   5      142.44      127.66      5.40 o 
  12  -6   5      109.70       53.86     12.68 o 
 -13  -5   5       79.34       38.23     15.44 o 
 -12  -5   5        1.04       -0.60      2.61 o 
 -11  -5   5      247.01      253.11      9.33 o 
 -10  -5   5        1.05       -0.65      0.98 o 
  -9  -5   5      425.10      416.15      6.96 o 
  -8  -5   5     1688.09     1584.23     23.40 o 
  -7  -5   5      197.24      207.54      4.18 o 
  -6  -5   5      638.77      626.77      9.77 o 
  -5  -5   5      196.86      179.63      3.35 o 
  -4  -5   5      373.67      405.18      6.54 o 
  -3  -5   5     2297.61     2262.75     32.64 o 
  -2  -5   5     2812.22     2929.18     41.96 o 
  -1  -5   5      622.55      632.92      9.58 o 
   0  -5   5       54.31       29.44      0.97 o 
   1  -5   5     1020.97     1019.60     15.01 o 
   2  -5   5     1335.05     1203.14     17.71 o 
   3  -5   5     3413.07     3358.41     48.06 o 
   4  -5   5      129.55      131.00      2.60 o 
   5  -5   5      446.74      414.09      7.27 o 
   6  -5   5      575.12      546.27      9.84 o 
   7  -5   5      227.78      224.27      4.68 o 
   8  -5   5       96.79       87.68      2.55 o 
   9  -5   5        0.43       -0.73      1.13 o 
  10  -5   5      296.36      311.79     13.04 o 
  11  -5   5       35.07       42.12      5.00 o 
  12  -5   5      161.05      248.07     14.91 o 
 -13  -4   5      136.33      150.11     11.07 o 
 -12  -4   5      224.81      278.00      8.39 o 
 -11  -4   5       10.98        8.13      1.42 o 
 -10  -4   5      755.67      762.15     12.13 o 
  -9  -4   5      400.56      378.05      6.73 o 
  -8  -4   5      842.77      781.86     12.03 o 
  -7  -4   5     1439.01     1373.33     20.91 o 
  -6  -4   5      777.88      837.90     13.43 o 
  -5  -4   5       39.83       32.89      1.13 o 
  -4  -4   5      550.22      471.84      7.47 o 
  -3  -4   5      286.46      268.09      4.56 o 
  -2  -4   5      268.00      276.36      4.73 o 
  -1  -4   5      497.36      414.53      6.51 o 
   0  -4   5    11280.70    12023.61    182.10 o 
   1  -4   5      344.91      376.21      6.16 o 
   2  -4   5      693.56      699.18     10.48 o 
   3  -4   5     1525.47     1490.15     21.60 o 
   4  -4   5      340.25      336.94      5.49 o 
   5  -4   5      468.56      454.72      8.24 o 
   6  -4   5      499.84      439.22      8.04 o 
   7  -4   5     1454.68     1516.55     25.20 o 
   8  -4   5      223.71      236.61      4.89 o 
   9  -4   5      121.97      114.80      3.63 o 
  10  -4   5      277.65      285.74      8.26 o 
  11  -4   5      340.60      351.50     16.01 o 
  12  -4   5        1.54       -0.22     10.95 o 
 -12  -3   5      105.27       95.44      5.56 o 
 -11  -3   5       40.45       37.91      2.33 o 
 -10  -3   5      127.59      109.07      2.71 o 
  -9  -3   5      203.58      204.01      3.92 o 
  -8  -3   5      379.07      413.87      7.12 o 
  -7  -3   5      130.24      147.55      2.99 o 
  -6  -3   5      207.60      176.01      3.31 o 
  -5  -3   5     1209.35     1271.96     19.69 o 
  -4  -3   5      609.21      675.98     10.35 o 
  -3  -3   5       12.95       14.86      0.77 o 
  -2  -3   5     6535.06     6691.59     95.22 o 
  -1  -3   5     5102.42     5128.20     73.67 o 
   0  -3   5     2145.44     1976.81     30.81 o 
   1  -3   5      826.96      760.60     11.80 o 
   2  -3   5      246.83      273.60      4.73 o 
   3  -3   5      581.22      572.83      8.80 o 
   4  -3   5      744.48      735.26     11.04 o 
   5  -3   5      536.29      541.02      9.43 o 
   6  -3   5      117.54      133.19      3.09 o 
   7  -3   5      123.26      113.75      2.81 o 
   8  -3   5      112.36      118.09      3.02 o 
   9  -3   5      269.86      328.29      8.39 o 
  10  -3   5      127.88      124.70      4.64 o 
  11  -3   5        9.45        0.99      2.16 o 
  12  -3   5       44.06       13.06      4.67 o 
 -13  -2   5       50.01       15.99      4.68 o 
 -12  -2   5        9.18        1.65      2.07 o 
 -11  -2   5        3.07        0.39      1.06 o 
 -10  -2   5       70.87       59.32      2.03 o 
  -9  -2   5      623.41      636.61      9.98 o 
  -8  -2   5      665.02      632.93      9.94 o 
  -7  -2   5      338.99      332.00      5.97 o 
  -6  -2   5      249.07      254.25      4.63 o 
  -5  -2   5     1258.42     1360.34     19.94 o 
  -4  -2   5      840.92      870.01     13.56 o 
  -3  -2   5      453.40      464.66      7.23 o 
  -2  -2   5      937.21      983.65     14.57 o 
  -1  -2   5     5002.76     5094.20     72.15 o 
   0  -2   5     8809.69     8883.84    126.48 o 
   1  -2   5      566.46      505.56      7.94 o 
   2  -2   5      133.38       99.21      1.98 o 
   3  -2   5      249.37      227.01      3.84 o 
   4  -2   5       12.30       23.17      0.81 o 
   5  -2   5      150.38      156.58      3.28 o 
   6  -2   5     1359.19     1426.65     23.42 o 
   7  -2   5      587.75      606.81     10.75 o 
   8  -2   5      882.09      913.77     17.95 o 
   9  -2   5       55.58       62.65      2.74 o 
  10  -2   5       43.55       47.38      3.13 o 
  11  -2   5      637.62      698.43     20.08 o 
 -12  -1   5        9.34        4.15      1.64 o 
 -11  -1   5       86.26       66.89      2.37 o 
 -10  -1   5     1463.61     1498.86     22.40 o 
  -9  -1   5      165.13      155.18      3.26 o 
  -8  -1   5      179.03      162.39      3.28 o 
  -7  -1   5      191.70      203.21      3.77 o 
  -6  -1   5      752.93      798.08     11.99 o 
  -5  -1   5        6.42        0.67      0.40 o 
  -4  -1   5     1445.23     1544.09     23.57 o 
  -3  -1   5     3981.43     4064.90     64.56 o 
  -2  -1   5     1213.39     1195.05     18.39 o 
  -1  -1   5    13290.45    14595.67    274.10 o 
   0  -1   5        0.78       18.19      0.71 o 
   1  -1   5       16.11       16.93      0.70 o 
   2  -1   5     1207.74     1078.79     15.99 o 
   3  -1   5      563.69      575.13      8.67 o 
   4  -1   5      104.44       89.94      1.83 o 
   5  -1   5      794.13      798.72     13.40 o 
   6  -1   5       31.08       34.36      1.41 o 
   7  -1   5      538.15      535.44     11.25 o 
   8  -1   5      338.12      345.65      8.41 o 
   9  -1   5     1323.35     1425.93     30.75 o 
  10  -1   5      241.54      284.84      7.19 o 
  11  -1   5        0.86       -1.82      2.00 o 
  12  -1   5        1.49       -3.07      3.07 o 
 -12   0   5      102.77       91.09      3.15 o 
 -11   0   5      276.66      238.90      4.93 o 
 -10   0   5      204.38      221.90      4.31 o 
  -9   0   5       18.71       20.79      1.33 o 
  -8   0   5      221.17      174.13      3.53 o 
  -7   0   5      166.74      168.27      3.27 o 
  -6   0   5     3743.71     3841.88     54.74 o 
  -5   0   5     3603.66     3775.39     53.76 o 
  -4   0   5       98.17      120.09      2.36 o 
  -3   0   5     1629.77     1701.89     24.56 o 
  -2   0   5       60.71       49.52      1.35 o 
  -1   0   5      579.43      580.73      9.23 o 
   0   0   5     3674.52     3794.92     53.81 o 
   1   0   5       35.23       27.53      0.87 o 
   2   0   5      620.63      594.28      8.96 o 
   3   0   5     1177.64     1136.33     16.57 o 
   4   0   5     1331.75     1280.68     19.65 o 
   5   0   5       34.61       23.20      0.89 o 
   6   0   5      984.78     1053.07     20.45 o 
   7   0   5       60.18       57.16      2.29 o 
   8   0   5      511.55      495.83     15.51 o 
   9   0   5       90.00      108.25      3.68 o 
  10   0   5      193.01      194.36      7.77 o 
  11   0   5        0.07       -0.53      2.29 o 
  12   0   5        0.43       -3.63      3.63 o 
 -12   1   5        9.94        3.56      1.87 o 
 -11   1   5       84.09       66.13      2.50 o 
 -10   1   5     1464.71     1526.11     22.41 o 
  -9   1   5      169.56      159.41      3.29 o 
  -8   1   5      179.91      164.31      3.28 o 
  -7   1   5      190.39      204.31      3.77 o 
  -6   1   5      747.49      783.97     11.97 o 
  -5   1   5        7.13        0.67      0.38 o 
  -4   1   5     1427.90     1541.01     22.37 o 
  -3   1   5     3985.49     4078.22     57.83 o 
  -2   1   5     1212.81     1199.40     17.45 o 
  -1   1   5    13240.83    14223.12    262.84 o 
   0   1   5        0.59       19.61      0.81 o 
   1   1   5       16.68       17.03      0.71 o 
   2   1   5     1228.14     1113.28     16.02 o 
   3   1   5      553.32      568.83      8.66 o 
   4   1   5      106.07       90.22      1.83 o 
   5   1   5      799.78      794.29     13.40 o 
   6   1   5       34.10       33.92      1.20 o 
   7   1   5      536.20      540.03     11.42 o 
   8   1   5      338.41      350.29      7.94 o 
   9   1   5     1310.13     1463.06     30.75 o 
  10   1   5      242.49      283.30      7.18 o 
  11   1   5        0.72       -2.24      2.24 o 
  12   1   5        1.50       -3.21      3.46 o 
 -12   2   5        9.20        0.72      1.51 o 
 -11   2   5        2.59        1.60      1.16 o 
 -10   2   5       67.88       55.39      1.96 o 
  -9   2   5      616.85      628.30      9.97 o 
  -8   2   5      666.12      637.60      9.95 o 
  -7   2   5      337.86      343.20      5.84 o 
  -6   2   5      245.09      250.50      4.38 o 
  -5   2   5     1263.96     1365.26     19.94 o 
  -4   2   5      831.33      855.27     12.85 o 
  -3   2   5      459.45      468.29      7.24 o 
  -2   2   5      949.12      998.58     14.58 o 
  -1   2   5     5001.99     5109.74     72.15 o 
   0   2   5     8858.40     9080.21    129.94 o 
   1   2   5      570.54      510.22      7.74 o 
   2   2   5      136.76      104.33      2.01 o 
   3   2   5      252.23      234.25      3.98 o 
   4   2   5       14.43       25.30      0.85 o 
   5   2   5      144.04      150.37      3.25 o 
   6   2   5     1354.90     1437.22     24.28 o 
   7   2   5      594.19      632.25     11.16 o 
   8   2   5      872.61      876.28     17.89 o 
   9   2   5       53.71       55.40      2.71 o 
  10   2   5       43.09       42.12      2.89 o 
  11   2   5      631.43      748.34     24.14 o 
  12   2   5      267.71      271.46     13.55 o 
 -12   3   5      105.06       97.50      4.47 o 
 -11   3   5       38.79       34.88      1.82 o 
 -10   3   5      127.49      112.05      2.70 o 
  -9   3   5      207.05      203.69      3.91 o 
  -8   3   5      373.97      404.86      6.75 o 
  -7   3   5      132.43      151.09      2.99 o 
  -6   3   5      205.59      175.30      3.29 o 
  -5   3   5     1215.96     1273.44     20.33 o 
  -4   3   5      622.80      691.66     10.37 o 
  -3   3   5       13.28       15.23      0.75 o 
  -2   3   5     6549.66     6799.84     95.25 o 
  -1   3   5     5151.17     5285.28     73.74 o 
   0   3   5     2157.45     1977.57     28.41 o 
   1   3   5      828.27      746.57     11.51 o 
   2   3   5      250.23      273.91      4.47 o 
   3   3   5      582.36      588.23      8.82 o 
   4   3   5      739.85      742.26     11.05 o 
   5   3   5      537.24      539.33      9.43 o 
   6   3   5      111.96      122.18      3.03 o 
   7   3   5      124.80      118.90      2.83 o 
   8   3   5      112.39      113.76      2.85 o 
   9   3   5      271.58      322.24      9.02 o 
  10   3   5      129.23      131.49      9.42 o 
  11   3   5        9.51        4.85      2.50 o 
  12   3   5       43.84       10.12     11.35 o 
 -13   4   5      135.08      144.93      9.29 o 
 -12   4   5      225.46      293.66     11.42 o 
 -11   4   5       11.69        8.50      1.46 o 
 -10   4   5      753.04      751.41     12.10 o 
  -9   4   5      405.87      379.41      6.39 o 
  -8   4   5      838.60      784.06     12.02 o 
  -7   4   5     1443.94     1389.08     22.14 o 
  -6   4   5      782.08      850.22     12.75 o 
  -5   4   5       40.77       34.64      1.12 o 
  -4   4   5      558.44      484.45      7.49 o 
  -3   4   5      296.74      282.30      4.59 o 
  -2   4   5      270.22      283.28      4.74 o 
  -1   4   5      497.12      415.38      6.51 o 
   0   4   5    11235.30    11764.68    182.04 o 
   1   4   5      351.45      385.00      6.01 o 
   2   4   5      700.01      699.22     10.48 o 
   3   4   5     1524.55     1487.01     21.59 o 
   4   4   5      346.15      345.78      5.50 o 
   5   4   5      478.37      469.23      8.26 o 
   6   4   5      501.14      449.80      8.64 o 
   7   4   5     1466.38     1549.45     25.22 o 
   8   4   5      223.76      238.01      4.91 o 
   9   4   5      122.41      116.13      3.55 o 
  10   4   5      276.82      307.66     10.00 o 
  11   4   5      346.66      276.75     25.21 o 
  12   4   5        1.93       -2.94      5.00 o 
 -13   5   5       80.16       55.78      6.92 o 
 -12   5   5        0.79       -2.46      2.46 o 
 -11   5   5      243.24      251.34      8.00 o 
 -10   5   5        1.08        0.02      0.91 o 
  -9   5   5      420.19      418.16      7.84 o 
  -8   5   5     1694.20     1606.88     24.02 o 
  -7   5   5      194.35      204.75      3.92 o 
  -6   5   5      638.29      639.23     10.07 o 
  -5   5   5      201.61      185.42      3.36 o 
  -4   5   5      374.72      414.85      6.55 o 
  -3   5   5     2301.20     2276.47     32.64 o 
  -2   5   5     2818.24     2945.15     41.96 o 
  -1   5   5      614.87      627.51      9.57 o 
   0   5   5       52.20       27.53      0.97 o 
   1   5   5     1018.29     1017.99     15.00 o 
   2   5   5     1350.78     1222.91     18.19 o 
   3   5   5     3404.13     3403.67     48.07 o 
   4   5   5      127.39      129.24      2.89 o 
   5   5   5      450.95      430.08      6.69 o 
   6   5   5      579.80      567.47     10.19 o 
   7   5   5      231.87      227.34      4.69 o 
   8   5   5       96.56       89.74      2.56 o 
   9   5   5        0.35       -0.95      0.95 o 
  10   5   5      295.12      323.04      9.77 o 
  11   5   5       34.59       52.12      8.99 o 
  12   5   5      161.59      227.14     16.25 o 
 -13   6   5       29.32        0.90      5.51 o 
 -12   6   5       21.06        8.93      4.21 o 
 -11   6   5      126.04      115.15      4.25 o 
 -10   6   5      686.16      629.28     20.36 o 
  -9   6   5      533.62      559.99      9.34 o 
  -8   6   5      697.29      670.58     10.70 o 
  -7   6   5      698.31      704.90     11.09 o 
  -6   6   5      367.45      334.32      5.52 o 
  -5   6   5     1364.07     1342.24     19.64 o 
  -4   6   5      158.22      157.00      2.94 o 
  -3   6   5     5907.61     6215.91     98.88 o 
  -2   6   5     1221.15     1169.47     17.26 o 
  -1   6   5     1004.68     1064.08     15.77 o 
   0   6   5    11500.34    12447.91    185.36 o 
   1   6   5     1143.38     1053.35     15.57 o 
   2   6   5      395.24      397.85      6.47 o 
   3   6   5     2524.77     2532.48     35.89 o 
   4   6   5     1205.47     1358.82     19.79 o 
   5   6   5       59.16       51.30      1.54 o 
   6   6   5      233.21      255.40      5.69 o 
   7   6   5      385.31      421.18      8.86 o 
   8   6   5      645.56      685.12     15.13 o 
   9   6   5      653.45      684.69     13.04 o 
  10   6   5      142.94      107.72      5.50 o 
  11   6   5      274.79      250.91     19.47 o 
 -13   7   5       17.16       -5.88      5.88 o 
 -12   7   5      214.44      138.12     16.37 o 
 -11   7   5       38.60       42.68      3.11 o 
 -10   7   5       30.29       41.31      3.05 o 
  -9   7   5      479.06      478.05     10.40 o 
  -8   7   5       60.22       46.46      1.93 o 
  -7   7   5      609.74      572.04      9.51 o 
  -6   7   5      372.48      403.00      6.72 o 
  -5   7   5      109.90       88.43      2.00 o 
  -4   7   5     1307.47     1367.32     20.20 o 
  -3   7   5      334.29      277.35      4.82 o 
  -2   7   5     3362.67     3311.68     47.27 o 
  -1   7   5    12295.65    13040.93    194.25 o 
   0   7   5     1757.87     1769.45     25.73 o 
   1   7   5      868.04      907.20     13.56 o 
   2   7   5      291.83      292.76      4.98 o 
   3   7   5      432.43      390.77      6.37 o 
   4   7   5      475.03      515.74      8.03 o 
   5   7   5      215.30      216.63      3.94 o 
   6   7   5      522.56      498.79      9.19 o 
   7   7   5      962.02     1059.70     19.94 o 
   8   7   5      259.45      249.52      5.58 o 
   9   7   5      776.00      782.39     19.55 o 
  10   7   5      206.68      182.52      6.41 o 
  11   7   5       81.17       79.02      8.01 o 
  12   7   5      182.22      310.76     20.09 o 
 -13   8   5       15.90       -2.40      4.61 o 
 -12   8   5       79.16       83.81      5.58 o 
 -11   8   5       58.90       71.61      3.88 o 
 -10   8   5      103.44       89.94      3.60 o 
  -9   8   5      320.14      331.63      7.86 o 
  -8   8   5      435.78      431.58      8.94 o 
  -7   8   5      112.82      113.23      3.32 o 
  -6   8   5      135.15      133.74      2.85 o 
  -5   8   5      827.37      868.71     13.36 o 
  -4   8   5      257.72      300.45      5.10 o 
  -3   8   5     3606.87     3689.59     52.37 o 
  -2   8   5     1837.81     1794.28     26.31 o 
  -1   8   5      517.60      477.84      7.61 o 
   0   8   5      553.42      571.63      9.04 o 
   1   8   5      197.43      218.17      3.85 o 
   2   8   5      251.87      241.32      4.19 o 
   3   8   5     1758.71     1748.99     25.32 o 
   4   8   5      481.07      472.26      7.42 o 
   5   8   5      145.77      129.43      2.67 o 
   6   8   5      405.42      440.92      7.96 o 
   7   8   5      123.58      110.85      3.33 o 
   8   8   5        9.34        8.98      1.49 o 
   9   8   5      124.89      116.60      3.72 o 
  10   8   5        3.40       -1.48      2.44 o 
  11   8   5       45.97       54.30      7.93 o 
 -12   9   5       26.03       22.53      4.71 o 
 -11   9   5       20.81        5.71      2.21 o 
 -10   9   5       18.29       17.33      2.42 o 
  -9   9   5      361.71      381.46      8.74 o 
  -8   9   5      358.70      353.98      8.05 o 
  -7   9   5      599.38      624.25     12.02 o 
  -6   9   5     1068.53     1099.03     17.20 o 
  -5   9   5     1292.94     1254.06     20.46 o 
  -4   9   5     2388.68     2357.96     35.99 o 
  -3   9   5      218.05      185.65      3.48 o 
  -2   9   5     1020.55      995.39     15.11 o 
  -1   9   5      381.73      358.53      5.91 o 
   0   9   5      378.16      432.82      7.03 o 
   1   9   5      165.51      168.96      3.25 o 
   2   9   5     5143.88     5315.27     76.20 o 
   3   9   5     1594.58     1634.19     24.06 o 
   4   9   5     1431.28     1474.17     22.25 o 
   5   9   5      586.21      587.94      9.33 o 
   6   9   5      149.23      138.07      2.85 o 
   7   9   5      201.84      218.86      4.98 o 
   8   9   5      249.43      238.64      6.56 o 
   9   9   5      153.85      144.34      4.06 o 
  10   9   5       31.30       10.31      4.83 o 
  11   9   5       56.48       77.45      9.10 o 
 -12  10   5      204.39      240.79     10.56 o 
 -11  10   5      271.15      241.75      8.98 o 
 -10  10   5      156.43      152.35      8.02 o 
  -9  10   5      125.78      141.29      4.51 o 
  -8  10   5      108.32      114.30      3.77 o 
  -7  10   5      293.96      316.07      6.97 o 
  -6  10   5     2916.39     2927.01     67.90 o 
  -5  10   5      238.42      235.01      4.25 o 
  -4  10   5      201.40      202.73      3.78 o 
  -3  10   5     1319.09     1317.35     19.87 o 
  -2  10   5     3801.49     3914.66     56.10 o 
  -1  10   5       14.42       11.17      0.86 o 
   0  10   5      515.99      534.81      8.55 o 
   1  10   5      400.08      354.44      6.01 o 
   2  10   5      267.33      295.30      5.09 o 
   3  10   5      696.68      695.77     10.78 o 
   4  10   5     1277.72     1310.50     19.12 o 
   5  10   5     1070.36     1116.06     16.79 o 
   6  10   5      415.63      391.30      7.68 o 
   7  10   5       98.74       94.02      2.58 o 
   8  10   5      134.55      118.31      4.07 o 
   9  10   5      192.82      169.68      5.51 o 
  10  10   5      116.15       73.74      8.96 o 
  11  10   5        1.70       -4.21      4.21 o 
 -12  11   5       72.48       26.74      7.30 o 
 -11  11   5      129.55      143.39      7.47 o 
 -10  11   5       54.97       60.55      3.64 o 
  -9  11   5      104.06      116.05      4.46 o 
  -8  11   5      523.84      552.02     12.60 o 
  -7  11   5      147.99      141.30      4.23 o 
  -6  11   5       13.24       17.75      1.58 o 
  -5  11   5     1106.17     1183.13     18.20 o 
  -4  11   5      953.77      992.02     15.05 o 
  -3  11   5       78.84       84.70      2.18 o 
  -2  11   5     1629.92     1608.11     23.72 o 
  -1  11   5     1942.46     1946.83     29.15 o 
   0  11   5      914.23      936.66     14.31 o 
   1  11   5     1434.18     1432.51     21.23 o 
   2  11   5     1249.99     1291.92     19.24 o 
   3  11   5     1038.36     1038.91     15.77 o 
   4  11   5     2101.31     2190.84     32.12 o 
   5  11   5      216.64      212.05      4.02 o 
   6  11   5      204.83      215.65      4.30 o 
   7  11   5      152.07      126.77      3.19 o 
   8  11   5      263.59      225.56      6.70 o 
   9  11   5       89.85       77.27      4.89 o 
  10  11   5       88.89       84.07      7.31 o 
  11  11   5       40.23        3.86      6.25 o 
 -12  12   5       79.47       12.31      9.01 o 
 -11  12   5      189.87      262.18     12.66 o 
 -10  12   5       61.09       76.61      4.23 o 
  -9  12   5      451.21      516.41     13.49 o 
  -8  12   5      180.35      173.67      5.10 o 
  -7  12   5      270.92      300.09      7.46 o 
  -6  12   5      706.48      771.10     15.21 o 
  -5  12   5      588.37      625.04     10.21 o 
  -4  12   5      188.50      186.77      3.71 o 
  -3  12   5     1955.50     1937.15     28.40 o 
  -2  12   5     1076.42     1100.84     16.74 o 
  -1  12   5      600.46      590.47      9.52 o 
   0  12   5       84.97       97.91      2.41 o 
   1  12   5     1503.04     1586.61     23.47 o 
   2  12   5       81.23       63.04      1.89 o 
   3  12   5      214.32      210.11      4.07 o 
   4  12   5       15.95       15.55      1.37 o 
   5  12   5      523.95      509.08      8.75 o 
   6  12   5      689.01      691.53     13.64 o 
   7  12   5      103.98       86.65      2.80 o 
   8  12   5       30.28       21.32      2.26 o 
   9  12   5      258.48      310.16     13.63 o 
  10  12   5       59.03       52.30      6.39 o 
  11  12   5       66.62       -1.84      6.62 o 
 -11  13   5      203.20      190.54     15.14 o 
 -10  13   5      589.74      635.60     31.27 o 
  -9  13   5       69.37      100.98      5.17 o 
  -8  13   5      213.51      245.58      7.25 o 
  -7  13   5      202.91      195.19      5.91 o 
  -6  13   5      503.92      543.15     12.23 o 
  -5  13   5      675.19      724.32     11.51 o 
  -4  13   5      595.88      605.40      9.74 o 
  -3  13   5      208.80      202.53      4.03 o 
  -2  13   5      111.59      108.20      2.73 o 
  -1  13   5      113.50      120.14      2.78 o 
   0  13   5      206.92      209.37      4.11 o 
   1  13   5      255.11      243.23      4.61 o 
   2  13   5      564.97      530.55      8.76 o 
   3  13   5      610.59      601.06      9.67 o 
   4  13   5     1022.66     1043.81     15.92 o 
   5  13   5       37.58       44.95      1.94 o 
   6  13   5      467.06      461.55     10.41 o 
   7  13   5      329.44      303.09      6.70 o 
   8  13   5      361.23      451.42     13.67 o 
   9  13   5       23.56       49.37      5.19 o 
  10  13   5      139.36      187.12     13.94 o 
 -11  14   5      180.58      270.27     21.23 o 
 -10  14   5      262.12      374.49     14.49 o 
  -9  14   5       97.24       86.88      5.48 o 
  -8  14   5      110.34      133.68      5.04 o 
  -7  14   5      116.69      133.43      4.70 o 
  -6  14   5      123.49      126.69      4.31 o 
  -5  14   5      901.32      870.34     14.72 o 
  -4  14   5      176.67      161.23      3.46 o 
  -3  14   5     1068.42     1093.68     16.79 o 
  -2  14   5      556.27      516.61      8.88 o 
  -1  14   5       32.61       44.84      1.72 o 
   0  14   5       99.59      112.91      2.76 o 
   1  14   5      160.75      164.27      3.49 o 
   2  14   5     1832.59     1934.98     29.12 o 
   3  14   5       24.40       26.62      1.56 o 
   4  14   5      278.42      281.46      5.53 o 
   5  14   5      479.40      513.76      8.93 o 
   6  14   5      330.31      355.33      7.47 o 
   7  14   5       28.69       34.05      2.49 o 
   8  14   5       66.11       96.10      5.91 o 
   9  14   5       43.99       19.83      8.91 o 
  10  14   5        4.14       -0.36      4.86 o 
 -11  15   5      138.44      201.04     16.30 o 
 -10  15   5      238.77      303.65     15.95 o 
  -9  15   5      216.23      202.40      9.24 o 
  -8  15   5      154.07      210.10      7.51 o 
  -7  15   5       93.48      106.37      4.68 o 
  -6  15   5      619.94      630.41     16.40 o 
  -5  15   5      583.79      587.69     10.03 o 
  -4  15   5       85.16       85.50      2.50 o 
  -3  15   5      428.73      402.90      7.05 o 
  -2  15   5      404.10      409.03      7.18 o 
  -1  15   5      101.70       82.02      2.36 o 
   0  15   5      347.30      332.35      6.09 o 
   1  15   5      137.82      121.58      3.05 o 
   2  15   5      769.18      769.25     12.43 o 
   3  15   5      644.08      682.85     11.35 o 
   4  15   5      284.16      259.78      5.35 o 
   5  15   5      191.62      195.36      4.93 o 
   6  15   5       50.59       42.60      2.30 o 
   7  15   5       46.66       34.35      3.80 o 
   8  15   5      288.58      174.96     19.32 o 
   9  15   5       31.14        9.48      4.65 o 
  10  15   5       93.06      117.19     12.22 o 
 -10  16   5      192.32      223.13     22.82 o 
  -9  16   5      286.72      328.19     12.53 o 
  -8  16   5       49.06       64.76      4.25 o 
  -7  16   5      330.04      370.02     12.21 o 
  -6  16   5      212.11      190.69      7.52 o 
  -5  16   5        7.30        8.42      1.36 o 
  -4  16   5      291.24      332.83      6.99 o 
  -3  16   5      142.11      138.77      3.50 o 
  -2  16   5      123.16      119.00      3.13 o 
  -1  16   5      250.42      262.08      5.24 o 
   0  16   5      131.21      137.28      3.41 o 
   1  16   5      237.08      229.73      4.77 o 
   2  16   5      185.61      207.91      4.41 o 
   3  16   5        7.27        6.48      1.12 o 
   4  16   5       35.49       34.85      2.13 o 
   5  16   5       24.11       13.81      1.74 o 
   6  16   5      112.20      105.89      3.80 o 
   7  16   5       78.24       72.96      6.34 o 
   8  16   5       72.28       82.82      5.96 o 
   9  16   5       26.84       13.94      5.24 o 
 -10  17   5       85.59       94.27     11.91 o 
  -9  17   5       33.71       33.55      7.04 o 
  -8  17   5      131.41      152.82      7.54 o 
  -7  17   5       30.70       50.00      3.93 o 
  -6  17   5      782.64     1026.54     24.57 o 
  -5  17   5       48.19       53.21      2.49 o 
  -4  17   5      573.68      558.47     12.01 o 
  -3  17   5      173.57      176.77      4.21 o 
  -2  17   5      307.48      306.52      6.36 o 
  -1  17   5      165.76      168.35      4.02 o 
   0  17   5       45.58       42.69      1.97 o 
   1  17   5      145.71      151.60      3.76 o 
   2  17   5     1211.87     1330.51     25.26 o 
   3  17   5      172.15      176.16      4.64 o 
   4  17   5      153.07      149.95      3.96 o 
   5  17   5      396.79      378.57     12.58 o 
   6  17   5       12.33       11.60      2.09 o 
   7  17   5       45.86       36.34      8.73 o 
   8  17   5       54.13       66.51      6.56 o 
   9  17   5       30.26       21.41      6.33 o 
  -9  18   5       36.99       21.62      4.81 o 
  -8  18   5       14.74       10.77      3.08 o 
  -7  18   5       64.60       72.81      4.96 o 
  -6  18   5       72.48       70.60      4.02 o 
  -5  18   5      208.20      211.24      7.38 o 
  -4  18   5       49.42       50.60      2.43 o 
  -3  18   5      939.13      899.37     17.58 o 
  -2  18   5       64.02       64.13      2.60 o 
  -1  18   5      394.90      372.00      8.97 o 
   0  18   5       94.07      101.13      3.13 o 
   1  18   5       66.68       65.96      2.54 o 
   2  18   5       20.63        9.09      1.25 o 
   3  18   5      135.70      137.23      3.83 o 
   4  18   5       20.39       22.84      2.11 o 
   5  18   5      172.66      179.53      5.76 o 
   6  18   5       11.23        1.45      1.97 o 
   7  18   5      123.56      154.28     10.57 o 
   8  18   5        4.17        2.27      4.81 o 
  -9  19   5       89.03       61.39     13.97 o 
  -8  19   5       11.57       17.12      3.95 o 
  -7  19   5       58.05       75.80      6.20 o 
  -6  19   5       87.41      104.06      5.84 o 
  -5  19   5      514.89      523.92     16.24 o 
  -4  19   5      114.86      134.37      3.98 o 
  -3  19   5      198.04      217.30      5.95 o 
  -2  19   5       28.08       20.73      2.25 o 
  -1  19   5      224.92      224.43      5.17 o 
   0  19   5       85.95       84.36      2.90 o 
   1  19   5      146.21      135.24      4.06 o 
   2  19   5       72.14       77.28      3.20 o 
   3  19   5      318.65      350.29      8.37 o 
   4  19   5       21.17       21.34      2.35 o 
   5  19   5       71.98       59.61      3.78 o 
   6  19   5      276.41      351.87     15.63 o 
  -8  20   5       25.26        5.81      3.63 o 
  -7  20   5       94.86       63.20      9.16 o 
  -6  20   5       55.60       70.01      5.44 o 
  -5  20   5       40.78       32.84      5.02 o 
  -4  20   5       10.58       11.38      1.95 o 
  -3  20   5      243.08      243.07      7.55 o 
  -2  20   5      160.20      201.71      5.23 o 
  -1  20   5       37.41       30.62      3.24 o 
   0  20   5        1.23        1.59      1.36 o 
   1  20   5       78.19       69.40      2.93 o 
   2  20   5       83.87       85.91      3.40 o 
   3  20   5       58.78       57.21      4.27 o 
   4  20   5      589.77      491.92     18.84 o 
   5  20   5       66.76       67.10      4.93 o 
   6  20   5      116.54       76.53      8.58 o 
   7  20   5      138.32      239.41     17.23 o 
  -8  21   5       98.06      152.65     14.29 o 
  -7  21   5       15.27        1.87      4.90 o 
  -5  21   5       77.03       81.23      7.14 o 
  -4  21   5      224.86      203.39     10.77 o 
  -3  21   5      321.03      309.15     12.07 o 
  -2  21   5       42.02       37.96      3.00 o 
  -1  21   5      120.07      110.69      4.22 o 
   0  21   5       91.70       93.82      3.85 o 
   1  21   5        3.61        0.74      1.55 o 
   2  21   5      535.21      587.57     16.56 o 
   3  21   5      120.79      102.03     10.28 o 
   4  21   5       17.97        9.69      3.41 o 
   5  21   5        3.18       -1.38      2.53 o 
   6  21   5      171.63       94.33     13.79 o 
  -7  22   5       14.06        4.80      4.94 o 
  -6  22   5        0.64       -3.01      3.70 o 
  -5  22   5       14.76       23.58      4.42 o 
  -4  22   5        7.16        0.55      2.74 o 
  -3  22   5       35.78       43.67      4.65 o 
  -2  22   5       63.45       53.07      4.24 o 
  -1  22   5       38.84       14.27      2.15 o 
   0  22   5       74.67       74.91      4.18 o 
   1  22   5       32.42       23.87      5.42 o 
   2  22   5       25.38        8.49      2.86 o 
   3  22   5      126.51      125.49     11.28 o 
   4  22   5      201.18      267.86     12.50 o 
   5  22   5       14.95        1.42      3.28 o 
   6  22   5       72.73       61.21     13.23 o 
  -5  23   5      157.55      216.34     16.19 o 
  -4  23   5       18.55       10.24      5.29 o 
  -3  23   5      115.77      118.35      6.09 o 
  -2  23   5       89.51       93.23      5.42 o 
  -1  23   5      174.29      220.13      7.27 o 
   0  23   5       27.12       28.87      4.33 o 
   1  23   5      131.41      118.73      5.46 o 
   2  23   5       77.89       86.28      4.89 o 
   3  23   5       19.54        2.60      3.16 o 
   4  23   5       97.97       99.08     15.07 o 
   5  23   5      129.11      163.01     11.76 o 
  -4  24   5       89.83      139.51     10.43 o 
  -3  24   5       31.28        9.90      4.24 o 
  -2  24   5       64.61       67.74      5.02 o 
  -1  24   5      103.38       97.98      5.99 o 
   0  24   5      135.30      171.80      7.78 o 
   1  24   5       48.29       59.84      5.02 o 
   2  24   5       22.15       11.52      3.67 o 
   3  24   5        3.06        0.90      5.12 o 
  -2  25   5      273.21      372.88     16.55 o 
  -1  25   5        9.01       -2.17      2.73 o 
   0  25   5       17.92        1.42      2.78 o 
   1  25   5       14.39        3.34      3.54 o 
  -1 -25   6       78.25      104.91     13.77 o 
   0 -25   6       30.96       37.49      8.83 o 
  -4 -24   6       59.88       30.32     11.58 o 
  -3 -24   6        2.98       -5.65      5.65 o 
  -2 -24   6       10.60       -5.17      5.37 o 
  -1 -24   6       10.74       -0.18      3.67 o 
   0 -24   6       85.01      111.67      8.45 o 
   1 -24   6       77.40       88.40      6.35 o 
   3 -24   6       31.60       64.00     10.72 o 
  -5 -23   6       77.38       84.83     11.83 o 
  -4 -23   6       41.99       38.59     11.94 o 
  -3 -23   6      117.50       90.79      8.59 o 
  -2 -23   6       21.63       14.85      3.38 o 
  -1 -23   6       60.63       76.90      6.88 o 
   0 -23   6       50.20       48.80      6.01 o 
   1 -23   6        1.04       -4.95      5.33 o 
   2 -23   6       43.03       50.11      4.58 o 
   3 -23   6       76.07       89.75      9.46 o 
   4 -23   6       92.42       90.13     10.14 o 
  -5 -22   6        7.91       -2.98      5.17 o 
  -4 -22   6       18.38        9.91      4.83 o 
  -3 -22   6       86.44       90.14      5.38 o 
  -2 -22   6       48.91       25.19      4.42 o 
  -1 -22   6       71.16       70.64      5.18 o 
   0 -22   6      140.63      138.63      7.68 o 
   1 -22   6       38.78       44.27      4.87 o 
   2 -22   6        7.72       -2.19      2.19 o 
   3 -22   6       92.67       94.20      7.78 o 
   4 -22   6      132.38       81.83     11.23 o 
   5 -22   6       76.55      115.43     16.91 o 
  -7 -21   6       78.01       91.46     15.99 o 
  -6 -21   6       12.56        1.13      4.77 o 
  -5 -21   6       44.37       55.47      7.22 o 
  -4 -21   6      431.96      447.93     19.06 o 
  -3 -21   6       85.76       78.65      4.04 o 
  -2 -21   6       11.93        6.60      1.91 o 
  -1 -21   6       19.00       11.24      2.83 o 
   0 -21   6       13.25        6.58      2.05 o 
   1 -21   6        7.21       -0.90      1.85 o 
   2 -21   6      150.54      181.31      9.26 o 
   3 -21   6       48.70       49.87      5.14 o 
   4 -21   6       35.94        7.99      4.71 o 
   5 -21   6       12.59       -3.19      3.87 o 
   6 -21   6       47.37       76.45     17.09 o 
  -8 -20   6      282.14      381.52     35.87 o 
  -7 -20   6       64.15       24.91      6.48 o 
  -6 -20   6       48.76       62.60      5.55 o 
  -5 -20   6       42.10       29.41      3.38 o 
  -4 -20   6      190.37      200.21      6.45 o 
  -3 -20   6      740.94      821.92     16.52 o 
  -2 -20   6       35.75       44.72      3.89 o 
  -1 -20   6       88.23       84.28      3.67 o 
   0 -20   6        0.15       -1.72      1.81 o 
   1 -20   6        7.04        7.24      2.10 o 
   2 -20   6       32.20       27.46      3.57 o 
   3 -20   6       52.32       57.87      3.84 o 
   4 -20   6        5.40       -1.82      1.82 o 
   5 -20   6       61.67       43.15      5.86 o 
   6 -20   6       24.38       15.51      7.00 o 
   7 -20   6      106.22      142.35     19.48 o 
  -9 -19   6      209.89      276.03     16.88 o 
  -8 -19   6       58.90       61.84      7.64 o 
  -7 -19   6       40.50       44.58      6.01 o 
  -6 -19   6      175.58      208.74      9.28 o 
  -5 -19   6      164.99      175.22      7.72 o 
  -4 -19   6       76.01       83.86      3.30 o 
  -3 -19   6      574.04      619.20     15.05 o 
  -2 -19   6       59.32       47.63      2.66 o 
  -1 -19   6      105.40       97.67      3.49 o 
   0 -19   6       21.35       26.86      2.62 o 
   1 -19   6       18.49       14.37      1.80 o 
   2 -19   6      186.56      167.74      4.98 o 
   3 -19   6      361.25      350.57      8.83 o 
   4 -19   6       25.38        9.00      2.48 o 
   5 -19   6       23.73       14.74      3.12 o 
   6 -19   6       59.18       62.64      6.35 o 
   7 -19   6       30.41       24.84     20.58 o 
  -9 -18   6      278.44      379.27     19.68 o 
  -8 -18   6       42.39        9.29      5.03 o 
  -7 -18   6       20.80       11.63      3.19 o 
  -6 -18   6       24.97       13.44      4.80 o 
  -5 -18   6       63.22       57.49      2.76 o 
  -4 -18   6       18.41       11.26      2.07 o 
  -3 -18   6      291.22      334.35      8.78 o 
  -2 -18   6        6.23        2.72      1.19 o 
  -1 -18   6      159.62      148.09      4.30 o 
   0 -18   6      507.82      524.64     10.57 o 
   1 -18   6      785.77      841.79     17.02 o 
   2 -18   6      102.96       96.59      3.85 o 
   3 -18   6       55.45       53.12      3.62 o 
   4 -18   6        1.73        0.08      1.27 o 
   5 -18   6       17.16       14.43      1.85 o 
   6 -18   6       66.50       75.37      5.17 o 
   7 -18   6       29.00       20.11      6.42 o 
   8 -18   6        2.06       -6.62      6.62 o 
 -10 -17   6       30.94        5.50      5.45 o 
  -9 -17   6      232.85      306.03     16.73 o 
  -8 -17   6      135.10      156.58      8.60 o 
  -7 -17   6       17.00       11.92      3.18 o 
  -6 -17   6      146.32      115.12      8.15 o 
  -5 -17   6      120.28      128.14      5.01 o 
  -4 -17   6       79.77       74.34      2.84 o 
  -3 -17   6      484.05      453.09      9.66 o 
  -2 -17   6      570.81      658.52     12.53 o 
  -1 -17   6      188.69      171.32      4.45 o 
   0 -17   6       49.82       40.01      2.10 o 
   1 -17   6      383.83      389.61      7.94 o 
   2 -17   6     1098.13     1218.12     21.18 o 
   3 -17   6       31.68       23.02      1.71 o 
   4 -17   6       67.02       80.38      2.85 o 
   5 -17   6      197.41      192.78      7.64 o 
   6 -17   6       37.40       33.77      6.02 o 
   7 -17   6       57.09       54.32      6.65 o 
  -9 -16   6       25.41       23.99      6.45 o 
  -8 -16   6       22.23       11.77      3.05 o 
  -7 -16   6       81.86       99.41      5.01 o 
  -6 -16   6      748.91      737.29     16.30 o 
  -5 -16   6       66.10       55.41      2.39 o 
  -4 -16   6      448.78      441.38     10.99 o 
  -3 -16   6     1241.01     1253.72     21.51 o 
  -2 -16   6      135.77      116.49      3.17 o 
  -1 -16   6       19.45       12.34      1.57 o 
   0 -16   6      521.21      507.67      9.31 o 
   1 -16   6      585.26      639.47     10.78 o 
   2 -16   6       13.55        8.74      1.23 o 
   3 -16   6      138.49      139.79      3.83 o 
   4 -16   6      788.66      909.31     17.17 o 
   5 -16   6      566.12      601.87     16.18 o 
   6 -16   6       33.79       29.00      3.32 o 
   7 -16   6      482.27      421.33     22.04 o 
   8 -16   6       31.73       49.45      7.56 o 
   9 -16   6       82.65      121.86     16.91 o 
 -11 -15   6       81.99       87.79     11.98 o 
 -10 -15   6       61.66       69.71     11.28 o 
  -9 -15   6      147.66      174.17      7.16 o 
  -8 -15   6       67.18       64.39      4.23 o 
  -7 -15   6       54.03       57.89      3.76 o 
  -6 -15   6      234.28      219.38      6.46 o 
  -5 -15   6      382.75      377.99      9.13 o 
  -4 -15   6      992.85     1080.88     20.61 o 
  -3 -15   6      117.49      125.52      3.13 o 
  -2 -15   6        9.41        9.43      1.16 o 
  -1 -15   6      724.02      751.48     12.20 o 
   0 -15   6      541.18      544.37      9.26 o 
   1 -15   6      596.15      559.19      9.32 o 
   2 -15   6      608.85      570.58     12.38 o 
   3 -15   6      601.46      623.48     12.84 o 
   4 -15   6      238.41      238.45      5.94 o 
   5 -15   6      350.74      389.46      8.56 o 
   6 -15   6      331.11      308.24      7.57 o 
   7 -15   6       47.07       42.72      2.84 o 
   8 -15   6      162.02      183.96     17.17 o 
   9 -15   6      366.35      378.43     32.30 o 
 -11 -14   6       40.08       44.71      9.61 o 
 -10 -14   6        8.21       -0.26      3.39 o 
  -9 -14   6      114.47      107.99      5.55 o 
  -8 -14   6      142.37      137.38      6.92 o 
  -7 -14   6       66.79       62.91      3.63 o 
  -6 -14   6      701.98      660.87     11.91 o 
  -5 -14   6     1161.33     1243.20     25.07 o 
  -4 -14   6      174.70      190.62      4.02 o 
  -3 -14   6      331.98      366.62      6.43 o 
  -2 -14   6      377.46      342.26      6.17 o 
  -1 -14   6      581.53      573.39     10.33 o 
   0 -14   6       77.69       75.10      2.21 o 
   1 -14   6      211.33      219.31      4.37 o 
   2 -14   6       79.43       81.96      2.35 o 
   3 -14   6      744.67      738.78     18.82 o 
   4 -14   6     1629.97     1578.97     28.75 o 
   5 -14   6      204.60      192.03      4.56 o 
   6 -14   6       74.57       77.49      2.60 o 
   7 -14   6      250.93      206.26      5.82 o 
   8 -14   6      271.11      280.26     15.02 o 
   9 -14   6       40.79       22.79      8.09 o 
  10 -14   6        7.03       -7.17      7.17 o 
 -11 -13   6       34.07       55.69      8.96 o 
 -10 -13   6      331.02      402.99     13.16 o 
  -9 -13   6      190.32      233.92      7.14 o 
  -8 -13   6      122.27      127.83      5.74 o 
  -7 -13   6       28.80       32.71      2.60 o 
  -6 -13   6      815.06      766.34     15.88 o 
  -5 -13   6      448.68      468.55      8.63 o 
  -4 -13   6      916.09      951.22     14.64 o 
  -3 -13   6     1559.62     1629.46     26.82 o 
  -2 -13   6     1158.79     1219.64     19.48 o 
  -1 -13   6       13.63       11.10      1.16 o 
   0 -13   6      274.51      282.31      5.21 o 
   1 -13   6       19.00       18.70      1.19 o 
   2 -13   6      464.82      490.04      8.14 o 
   3 -13   6       64.09       48.86      1.97 o 
   4 -13   6      219.83      236.56      4.98 o 
   5 -13   6       82.13       76.51      2.34 o 
   6 -13   6      435.51      372.67      9.44 o 
   7 -13   6       13.06       18.98      1.77 o 
   8 -13   6      105.07      120.73      6.87 o 
   9 -13   6       92.89      120.95     11.37 o 
  10 -13   6      299.07      101.55     16.00 o 
 -12 -12   6       42.70       35.28     13.23 o 
 -11 -12   6        0.58       -4.46      4.46 o 
 -10 -12   6        0.59       -3.24      3.24 o 
  -9 -12   6      101.14      115.11      5.24 o 
  -8 -12   6      255.53      257.58     11.27 o 
  -7 -12   6      206.17      228.47      6.58 o 
  -6 -12   6      142.95      129.70      3.18 o 
  -5 -12   6      459.88      436.91      7.36 o 
  -4 -12   6      673.67      656.20     11.04 o 
  -3 -12   6      125.27      125.71      2.91 o 
  -2 -12   6      572.86      604.38     10.10 o 
  -1 -12   6     1549.16     1587.62     23.33 o 
   0 -12   6     2217.51     2315.62     33.16 o 
   1 -12   6      260.65      266.62      4.89 o 
   2 -12   6       84.15       75.21      2.12 o 
   3 -12   6      549.06      530.99      9.01 o 
   4 -12   6      590.66      547.94      9.77 o 
   5 -12   6      177.40      180.23      3.79 o 
   6 -12   6      280.88      275.45      5.37 o 
   7 -12   6       16.11       15.60      2.02 o 
   8 -12   6      675.62      698.15     21.12 o 
   9 -12   6       87.03       89.90      7.52 o 
  10 -12   6      249.05      205.64     22.81 o 
 -12 -11   6        5.42       -4.30      4.30 o 
 -11 -11   6       51.74       52.40      6.36 o 
 -10 -11   6       19.91       16.01      4.06 o 
  -9 -11   6       95.30      105.24      4.82 o 
  -8 -11   6      238.82      232.52      7.04 o 
  -7 -11   6     1117.54     1218.28     23.44 o 
  -6 -11   6      469.11      465.03      7.59 o 
  -5 -11   6     1184.01     1281.23     21.50 o 
  -4 -11   6     1355.88     1308.28     21.66 o 
  -3 -11   6      175.29      173.06      3.50 o 
  -2 -11   6      658.19      632.75     10.40 o 
  -1 -11   6     1948.05     2017.80     29.80 o 
   0 -11   6      825.43      778.38     11.92 o 
   1 -11   6      877.75      869.60     13.33 o 
   2 -11   6       14.74       16.16      1.09 o 
   3 -11   6      594.23      550.77      9.09 o 
   4 -11   6     1259.59     1293.49     19.97 o 
   5 -11   6       61.27       64.25      1.98 o 
   6 -11   6      176.14      180.85      3.91 o 
   7 -11   6      108.17       91.23      2.54 o 
   8 -11   6       22.39       20.86      2.13 o 
   9 -11   6      390.90      452.15     17.94 o 
  10 -11   6      251.19      293.10     19.64 o 
 -12 -10   6       61.51       77.74      6.44 o 
 -11 -10   6       45.74       53.20      4.14 o 
 -10 -10   6      106.16      118.86      5.77 o 
  -9 -10   6      556.45      590.20     14.93 o 
  -8 -10   6      799.63      887.42     19.16 o 
  -7 -10   6      181.60      182.26      4.82 o 
  -6 -10   6       81.93       77.16      2.06 o 
  -5 -10   6      698.86      724.55     11.63 o 
  -4 -10   6     1186.22     1161.16     19.87 o 
  -3 -10   6      871.52      780.31     13.96 o 
  -2 -10   6      127.53      118.12      2.61 o 
  -1 -10   6      330.09      351.86      5.98 o 
   0 -10   6      397.57      406.27      6.75 o 
   1 -10   6      518.32      523.51      8.43 o 
   2 -10   6      915.36      946.62     15.69 o 
   3 -10   6      662.05      641.76     10.18 o 
   4 -10   6      814.90      757.35     11.92 o 
   5 -10   6     2290.98     2282.61     34.80 o 
   6 -10   6      822.04      818.92     15.88 o 
   7 -10   6       26.48       24.36      1.89 o 
   8 -10   6      147.52      136.80      4.14 o 
   9 -10   6       68.48       64.41      4.02 o 
  10 -10   6      152.16      203.08     15.21 o 
 -12  -9   6      156.10      116.43      8.61 o 
 -11  -9   6       26.11        8.64      2.44 o 
 -10  -9   6      187.49      206.02      7.44 o 
  -9  -9   6      128.33      138.43      5.36 o 
  -8  -9   6      703.76      736.64     14.96 o 
  -7  -9   6      282.93      268.69      5.34 o 
  -6  -9   6     1433.71     1454.94     22.52 o 
  -5  -9   6      482.71      492.20      8.32 o 
  -4  -9   6     1025.76     1048.08     15.83 o 
  -3  -9   6      402.16      389.04      6.46 o 
  -2  -9   6      186.48      167.33      3.33 o 
  -1  -9   6      416.05      482.62      7.97 o 
   0  -9   6     1951.75     2029.65     29.46 o 
   1  -9   6      619.10      651.93     10.48 o 
   2  -9   6       28.92       27.57      1.33 o 
   3  -9   6      214.18      185.32      3.55 o 
   4  -9   6      707.85      680.34     10.68 o 
   5  -9   6      263.77      269.34      4.90 o 
   6  -9   6     2365.75     2487.58     37.37 o 
   7  -9   6      305.94      316.89      6.86 o 
   8  -9   6      128.33      113.30      4.09 o 
   9  -9   6       43.16       24.30      3.15 o 
  10  -9   6       56.97       55.44      8.51 o 
  11  -9   6       12.39       -5.51      6.06 o 
 -13  -8   6        0.97       -0.18      8.64 o 
 -12  -8   6       56.10       22.82      5.03 o 
 -11  -8   6       33.98       25.02      4.43 o 
 -10  -8   6       88.69       82.88      4.03 o 
  -9  -8   6      534.40      542.97     12.29 o 
  -8  -8   6      364.81      394.24      7.52 o 
  -7  -8   6      326.78      314.06      5.47 o 
  -6  -8   6      327.02      331.59      5.88 o 
  -5  -8   6      799.61      785.86     12.46 o 
  -4  -8   6      386.62      370.88      6.10 o 
  -3  -8   6     2117.09     2067.55     30.30 o 
  -2  -8   6       96.98      103.24      2.31 o 
  -1  -8   6     1409.44     1393.32     20.40 o 
   0  -8   6      169.35      144.85      2.93 o 
   1  -8   6     1357.63     1309.33     19.23 o 
   2  -8   6      676.29      755.50     11.64 o 
   3  -8   6      524.68      524.18      8.51 o 
   4  -8   6      404.27      381.39      6.36 o 
   5  -8   6       95.74       85.18      2.15 o 
   6  -8   6       81.10       62.95      1.89 o 
   7  -8   6      369.66      371.15      7.48 o 
   8  -8   6      194.32      205.76      5.01 o 
   9  -8   6       83.51       77.49      3.00 o 
  10  -8   6       15.33       19.13      5.65 o 
 -13  -7   6       38.58       48.81      8.11 o 
 -12  -7   6       62.86       67.80      5.96 o 
 -11  -7   6      139.80      154.35      6.83 o 
 -10  -7   6        6.75        2.99      1.67 o 
  -9  -7   6      375.71      388.14     11.86 o 
  -8  -7   6     1027.90     1022.92     16.20 o 
  -7  -7   6     2140.01     2128.69     31.50 o 
  -6  -7   6       91.47      101.15      2.40 o 
  -5  -7   6      493.86      473.10      7.75 o 
  -4  -7   6      493.76      514.29      8.92 o 
  -3  -7   6     1265.69     1261.17     19.39 o 
  -2  -7   6     1078.46     1131.80     16.67 o 
  -1  -7   6      957.91      979.55     14.56 o 
   0  -7   6     2882.36     2918.66     41.53 o 
   1  -7   6      120.00      129.87      2.61 o 
   2  -7   6      721.25      757.74     11.67 o 
   3  -7   6      235.18      266.95      4.62 o 
   4  -7   6       76.95       69.30      1.83 o 
   5  -7   6      142.16      142.71      3.17 o 
   6  -7   6      181.24      164.13      3.51 o 
   7  -7   6        6.16        6.56      1.10 o 
   8  -7   6       41.23       50.95      2.18 o 
   9  -7   6       81.95       69.86      3.19 o 
  10  -7   6      147.70      171.56      8.75 o 
  11  -7   6       42.36       54.77     11.76 o 
 -13  -6   6       74.54       76.29      8.38 o 
 -12  -6   6      131.62      129.64     14.74 o 
 -11  -6   6      138.50      134.43      5.10 o 
 -10  -6   6       34.08       31.19      2.50 o 
  -9  -6   6      394.97      394.22      6.90 o 
  -8  -6   6      292.39      266.99      4.88 o 
  -7  -6   6      196.39      189.16      3.66 o 
  -6  -6   6      460.28      437.84      7.37 o 
  -5  -6   6      706.14      720.49     11.11 o 
  -4  -6   6      940.49      911.85     13.82 o 
  -3  -6   6      106.94      126.93      2.55 o 
  -2  -6   6     1439.09     1450.96     21.19 o 
  -1  -6   6     4287.87     4525.59     65.29 o 
   0  -6   6     3558.17     3744.46     53.32 o 
   1  -6   6     1232.62     1299.42     19.13 o 
   2  -6   6      372.60      344.62      5.83 o 
   3  -6   6      425.61      437.46      7.07 o 
   4  -6   6      194.60      193.46      3.56 o 
   5  -6   6      335.49      349.96      5.80 o 
   6  -6   6       54.08       46.93      1.78 o 
   7  -6   6      242.83      283.01      5.76 o 
   8  -6   6     1007.24     1105.39     19.29 o 
   9  -6   6      115.85      116.51      3.80 o 
  10  -6   6      111.85       82.69      5.65 o 
  11  -6   6       43.62       54.40      8.50 o 
 -13  -5   6       48.32       24.32      5.00 o 
 -12  -5   6      455.34      474.68     17.57 o 
 -11  -5   6      136.83      145.66      4.49 o 
 -10  -5   6      428.33      397.08      9.18 o 
  -9  -5   6      545.32      562.76      9.10 o 
  -8  -5   6      151.40      137.82      3.03 o 
  -7  -5   6     1389.17     1410.12     22.58 o 
  -6  -5   6        3.11       -0.49      0.53 o 
  -5  -5   6       75.01       88.26      2.06 o 
  -4  -5   6      549.07      573.99      9.06 o 
  -3  -5   6     1895.62     2081.75     30.10 o 
  -2  -5   6     2126.01     2193.86     31.55 o 
  -1  -5   6     3658.33     3557.67     50.69 o 
   0  -5   6       16.59       12.87      0.79 o 
   1  -5   6      216.08      179.80      3.25 o 
   2  -5   6     1535.82     1536.54     23.13 o 
   3  -5   6      319.91      285.70      4.87 o 
   4  -5   6       62.11       52.20      1.42 o 
   5  -5   6     1005.63      973.93     14.86 o 
   6  -5   6      459.56      439.29      8.00 o 
   7  -5   6      237.13      233.46      4.95 o 
   8  -5   6      357.47      374.57      7.53 o 
   9  -5   6      555.12      579.95     13.41 o 
  10  -5   6       30.50       29.70      7.36 o 
  11  -5   6       82.75      100.43      8.28 o 
 -13  -4   6       35.25       25.40      4.41 o 
 -12  -4   6       49.81       51.75      4.04 o 
 -11  -4   6       19.70        9.16      1.41 o 
 -10  -4   6      111.44      114.40      2.92 o 
  -9  -4   6     1015.74     1049.22     17.28 o 
  -8  -4   6      536.63      494.38      8.11 o 
  -7  -4   6     1425.58     1426.26     21.63 o 
  -6  -4   6      619.28      574.57      9.68 o 
  -5  -4   6     1022.06     1093.13     16.52 o 
  -4  -4   6      917.50      906.90     13.78 o 
  -3  -4   6     3530.04     3775.04     54.00 o 
  -2  -4   6     2339.18     2388.77     34.17 o 
  -1  -4   6     8050.36     8557.67    120.97 o 
   0  -4   6      822.55      795.11     12.87 o 
   1  -4   6     2442.25     2421.86     37.75 o 
   2  -4   6     2743.01     2653.39     39.12 o 
   3  -4   6      432.43      393.92      6.30 o 
   4  -4   6     3135.73     3211.29     46.26 o 
   5  -4   6      742.57      738.23     11.92 o 
   6  -4   6      102.83       87.20      2.41 o 
   7  -4   6     1316.26     1361.58     24.59 o 
   8  -4   6      849.18      855.47     15.25 o 
   9  -4   6       87.45       91.23      3.34 o 
  10  -4   6       63.78       52.48      3.65 o 
  11  -4   6       17.64       -2.16      2.38 o 
  12  -4   6       40.51       38.91      7.80 o 
 -13  -3   6      214.01      164.17     13.26 o 
 -12  -3   6       36.16       27.45      3.17 o 
 -11  -3   6      466.06      472.38     11.36 o 
 -10  -3   6      403.39      421.58      7.57 o 
  -9  -3   6      498.77      538.88      8.73 o 
  -8  -3   6     1120.13     1089.13     17.44 o 
  -7  -3   6      595.99      604.14     10.05 o 
  -6  -3   6      884.38      953.53     14.45 o 
  -5  -3   6     1662.81     1610.44     24.93 o 
  -4  -3   6      131.27      117.34      2.40 o 
  -3  -3   6        4.85        9.16      0.75 o 
  -2  -3   6      211.63      205.68      3.71 o 
  -1  -3   6     1222.38     1210.70     18.31 o 
   0  -3   6     2656.61     2616.58     37.56 o 
   1  -3   6     1103.79     1149.18     18.45 o 
   2  -3   6     1080.77     1101.33     16.22 o 
   3  -3   6      254.00      276.84      4.68 o 
   4  -3   6      250.24      206.07      3.66 o 
   5  -3   6       21.27       33.88      1.18 o 
   6  -3   6      376.67      368.30      6.92 o 
   7  -3   6      256.47      272.86      5.48 o 
   8  -3   6       30.68       30.48      2.03 o 
   9  -3   6      486.35      507.21     16.25 o 
  10  -3   6       52.77       60.29      3.78 o 
  11  -3   6       41.41       38.30      6.39 o 
  12  -3   6       46.22        8.06     11.43 o 
 -13  -2   6      196.26      214.17     13.78 o 
 -12  -2   6      303.84      325.79      8.19 o 
 -11  -2   6       21.99       17.66      1.68 o 
 -10  -2   6      175.86      171.09      3.66 o 
  -9  -2   6     1631.25     1645.46     24.61 o 
  -8  -2   6       75.25       71.73      2.03 o 
  -7  -2   6       82.20       68.95      1.96 o 
  -6  -2   6      639.36      644.67     10.60 o 
  -5  -2   6      305.41      317.92      5.63 o 
  -4  -2   6     1415.08     1503.79     23.55 o 
  -3  -2   6     1601.39     1538.57     22.25 o 
  -2  -2   6     1360.80     1450.75     20.95 o 
  -1  -2   6     1855.79     1950.44     31.85 o 
   0  -2   6     2883.65     2944.48     42.65 o 
   1  -2   6     8343.04     8956.24    128.99 o 
   2  -2   6     4273.16     4400.24     62.77 o 
   3  -2   6       52.27       70.57      1.62 o 
   4  -2   6      527.29      533.21      8.19 o 
   5  -2   6      587.65      580.06      9.53 o 
   6  -2   6      382.30      408.67      7.52 o 
   7  -2   6     1533.92     1572.69     27.50 o 
   8  -2   6      834.66      848.95     20.78 o 
   9  -2   6      100.37       94.43      3.64 o 
  10  -2   6       34.56       27.64      3.88 o 
  11  -2   6       18.67       10.66      2.76 o 
  12  -2   6        4.79       -3.97      4.48 o 
 -12  -1   6      222.38      209.08      7.39 o 
 -11  -1   6      143.41      128.07      3.27 o 
 -10  -1   6     1244.52     1310.66     19.42 o 
  -9  -1   6     1015.70     1008.75     15.38 o 
  -8  -1   6      229.13      205.29      3.93 o 
  -7  -1   6      699.92      692.36     10.78 o 
  -6  -1   6     1465.47     1486.92     21.89 o 
  -5  -1   6      991.69      976.83     14.64 o 
  -4  -1   6     2153.62     2209.49     31.78 o 
  -3  -1   6       99.52       83.04      1.96 o 
  -2  -1   6     2507.62     2718.04     41.60 o 
  -1  -1   6     2464.43     2527.60     35.94 o 
   0  -1   6     6739.73     6871.66    100.52 o 
   1  -1   6      799.05      828.64     12.41 o 
   2  -1   6      461.29      518.01      7.97 o 
   3  -1   6      619.05      616.64      9.36 o 
   4  -1   6      371.55      426.87      6.68 o 
   5  -1   6      661.63      634.73      9.76 o 
   6  -1   6      932.53      940.42     16.99 o 
   7  -1   6      423.23      424.75      9.77 o 
   8  -1   6      833.72      875.44     21.61 o 
   9  -1   6       62.07       73.31      3.10 o 
  10  -1   6       59.38       53.92      4.38 o 
  11  -1   6       73.47       64.63      7.34 o 
  12  -1   6      158.36      188.65     11.35 o 
 -12   0   6        2.22       -1.39      1.74 o 
 -11   0   6       56.73       21.99      2.01 o 
 -10   0   6       51.82       68.93      2.28 o 
  -9   0   6     2181.79     2104.37     32.25 o 
  -8   0   6      442.07      404.42      6.77 o 
  -7   0   6      693.31      732.39     11.32 o 
  -6   0   6      484.54      557.79      8.79 o 
  -5   0   6      225.06      222.94      3.98 o 
  -4   0   6     1181.71     1254.92     18.46 o 
  -3   0   6      352.75      343.63      5.59 o 
  -2   0   6      492.95      428.73      6.76 o 
  -1   0   6     8227.57     8461.65    122.46 o 
   0   0   6     8592.80     9133.72    139.72 o 
   1   0   6     1594.71     1578.82     22.88 o 
   2   0   6     3085.72     3075.83     43.89 o 
   3   0   6     4701.10     5098.75     76.16 o 
   4   0   6        5.35       16.85      0.89 o 
   5   0   6      697.02      755.85     11.40 o 
   6   0   6      116.83      162.31      4.33 o 
   7   0   6      116.41      145.44      4.13 o 
   8   0   6      203.90      229.92      5.94 o 
   9   0   6      141.39      152.86      4.63 o 
  10   0   6       95.05      126.08      4.44 o 
  11   0   6      133.12      100.42      5.95 o 
  12   0   6        8.96        4.62      3.78 o 
 -13   1   6        8.83       -1.10      5.51 o 
 -12   1   6      222.73      220.88      8.12 o 
 -11   1   6      144.02      134.74      4.26 o 
 -10   1   6     1252.27     1272.65     19.88 o 
  -9   1   6     1011.61     1017.54     15.75 o 
  -8   1   6      225.06      199.90      3.90 o 
  -7   1   6      699.33      695.94     10.78 o 
  -6   1   6     1466.03     1495.12     21.90 o 
  -5   1   6      975.51      983.61     14.66 o 
  -4   1   6     2139.04     2197.92     31.77 o 
  -3   1   6      101.11       84.82      1.88 o 
  -2   1   6     2479.08     2628.94     38.20 o 
  -1   1   6     2443.94     2486.95     35.93 o 
   0   1   6     6730.56     7010.66    106.26 o 
   1   1   6      808.82      838.34     12.42 o 
   2   1   6      447.23      514.40      7.97 o 
   3   1   6      608.51      613.96      9.37 o 
   4   1   6      369.01      417.64      6.67 o 
   5   1   6      652.78      647.56      9.79 o 
   6   1   6      922.87      933.68     15.78 o 
   7   1   6      421.54      437.96      9.47 o 
   8   1   6      827.93      891.48     18.55 o 
   9   1   6       59.01       67.72      3.36 o 
  10   1   6       58.64       63.45      3.91 o 
  11   1   6       73.34       73.80      4.71 o 
  12   1   6      157.11      186.24     15.91 o 
 -13   2   6      196.10      183.38     13.07 o 
 -12   2   6      306.98      310.10      9.05 o 
 -11   2   6       22.13       21.60      1.80 o 
 -10   2   6      171.95      169.94      3.73 o 
  -9   2   6     1629.93     1618.58     25.19 o 
  -8   2   6       78.02       76.26      2.07 o 
  -7   2   6       81.89       71.46      1.91 o 
  -6   2   6      639.32      650.68     10.07 o 
  -5   2   6      305.93      318.92      5.35 o 
  -4   2   6     1395.85     1479.01     21.75 o 
  -3   2   6     1590.59     1513.26     22.23 o 
  -2   2   6     1361.84     1427.43     20.93 o 
  -1   2   6     1867.13     2005.85     28.55 o 
   0   2   6     2914.71     3033.52     42.69 o 
   1   2   6     8295.98     8863.38    125.56 o 
   2   2   6     4274.29     4441.63     62.79 o 
   3   2   6       50.79       69.04      1.62 o 
   4   2   6      517.23      523.14      8.18 o 
   5   2   6      585.01      587.72      8.98 o 
   6   2   6      378.50      409.68      7.83 o 
   7   2   6     1516.64     1519.82     27.14 o 
   8   2   6      843.29      895.10     17.68 o 
   9   2   6      100.72       91.79      3.68 o 
  10   2   6       35.80       32.09      3.98 o 
  11   2   6       18.07        9.55      3.87 o 
  12   2   6        5.22       -3.90      3.90 o 
 -13   3   6      212.18      218.59     11.46 o 
 -12   3   6       34.87       23.60      2.77 o 
 -11   3   6      468.16      471.27      8.38 o 
 -10   3   6      399.57      419.39      7.16 o 
  -9   3   6      504.62      538.09      8.72 o 
  -8   3   6     1127.29     1112.28     16.57 o 
  -7   3   6      595.29      608.08      9.54 o 
  -6   3   6      896.92      967.61     15.74 o 
  -5   3   6     1666.13     1629.40     23.67 o 
  -4   3   6      128.64      113.18      2.38 o 
  -3   3   6        4.34        8.41      0.68 o 
  -2   3   6      221.51      218.15      3.74 o 
  -1   3   6     1236.16     1218.85     18.31 o 
   0   3   6     2660.26     2631.99     37.57 o 
   1   3   6     1112.01     1164.75     17.00 o 
   2   3   6     1060.42     1102.19     16.22 o 
   3   3   6      258.65      285.89      4.71 o 
   4   3   6      250.38      209.97      3.67 o 
   5   3   6       19.20       29.23      1.13 o 
   6   3   6      385.24      371.30      6.92 o 
   7   3   6      257.77      279.23      5.51 o 
   8   3   6       29.43       27.27      2.30 o 
   9   3   6      491.35      538.88     14.03 o 
  10   3   6       54.49       54.54      3.98 o 
  11   3   6       41.50       45.42      5.97 o 
  12   3   6       47.30       10.31      9.18 o 
 -13   4   6       35.98       30.36      5.38 o 
 -12   4   6       48.91       44.89      3.47 o 
 -11   4   6       18.35       11.00      1.63 o 
 -10   4   6      112.06      118.58      3.17 o 
  -9   4   6     1018.27     1053.31     17.39 o 
  -8   4   6      528.91      501.89      8.87 o 
  -7   4   6     1445.29     1422.62     21.02 o 
  -6   4   6      627.44      595.16      9.20 o 
  -5   4   6     1018.43     1125.99     16.54 o 
  -4   4   6      933.55      932.08     13.80 o 
  -3   4   6     3561.31     3803.43     54.02 o 
  -2   4   6     2332.84     2368.76     34.15 o 
  -1   4   6     8081.72     8607.07    123.97 o 
   0   4   6      810.12      783.32     11.85 o 
   1   4   6     2440.17     2424.45     35.65 o 
   2   4   6     2742.22     2672.84     39.13 o 
   3   4   6      430.68      393.33      6.97 o 
   4   4   6     3144.70     3274.02     46.28 o 
   5   4   6      745.84      743.89     11.24 o 
   6   4   6      104.15       87.15      2.40 o 
   7   4   6     1322.28     1370.67     23.44 o 
   8   4   6      860.77      861.33     15.34 o 
   9   4   6       87.50       97.21      3.35 o 
  10   4   6       62.24       51.76      3.49 o 
  11   4   6       18.21        6.55      3.42 o 
  12   4   6       40.72       56.60     11.76 o 
 -13   5   6       47.97       13.29      7.49 o 
 -12   5   6      458.19      413.62     14.18 o 
 -11   5   6      135.74      132.06      3.64 o 
 -10   5   6      426.10      404.68      7.63 o 
  -9   5   6      541.31      564.20      9.07 o 
  -8   5   6      150.85      146.70      3.11 o 
  -7   5   6     1389.87     1397.95     20.75 o 
  -6   5   6        3.82        0.24      0.49 o 
  -5   5   6       71.85       85.20      2.02 o 
  -4   5   6      551.06      589.70      9.08 o 
  -3   5   6     1893.15     2079.89     30.09 o 
  -2   5   6     2127.86     2177.21     31.54 o 
  -1   5   6     3668.73     3551.56     50.69 o 
   0   5   6       16.27       11.86      0.76 o 
   1   5   6      209.08      172.13      3.23 o 
   2   5   6     1559.62     1559.93     23.15 o 
   3   5   6      323.98      294.55      4.90 o 
   4   5   6       61.32       51.98      1.62 o 
   5   5   6     1016.68     1020.16     14.90 o 
   6   5   6      449.32      422.09      7.95 o 
   7   5   6      237.00      238.77      4.97 o 
   8   5   6      358.01      382.70      8.29 o 
   9   5   6      549.27      557.82     12.11 o 
  10   5   6       29.22       29.72      2.91 o 
  11   5   6       82.81       73.42      8.84 o 
  12   5   6      224.39       69.52     12.87 o 
 -13   6   6       73.55       61.60      6.55 o 
 -12   6   6      132.83      115.09      7.41 o 
 -11   6   6      140.49      143.86      4.87 o 
 -10   6   6       32.61       32.29      1.48 o 
  -9   6   6      394.11      387.96      7.01 o 
  -8   6   6      297.89      276.15      4.88 o 
  -7   6   6      192.57      190.21      3.65 o 
  -6   6   6      454.48      437.45      7.35 o 
  -5   6   6      705.15      722.94     11.10 o 
  -4   6   6      938.80      922.79     13.83 o 
  -3   6   6      101.11      117.55      2.51 o 
  -2   6   6     1430.48     1441.10     21.19 o 
  -1   6   6     4267.18     4439.58     63.69 o 
   0   6   6     3576.50     3747.61     53.32 o 
   1   6   6     1248.11     1303.09     19.12 o 
   2   6   6      373.12      343.93      5.82 o 
   3   6   6      430.86      446.94      7.09 o 
   4   6   6      192.97      192.73      3.57 o 
   5   6   6      331.10      348.97      5.80 o 
   6   6   6       55.44       48.36      2.03 o 
   7   6   6      246.82      284.45      6.46 o 
   8   6   6      996.71     1089.49     28.73 o 
   9   6   6      115.30      112.49      3.97 o 
  10   6   6      113.36      102.29      7.02 o 
  11   6   6       41.80       51.16      7.84 o 
 -13   7   6       39.51       60.77      8.79 o 
 -12   7   6       65.04       65.60      4.69 o 
 -11   7   6      139.28      155.85      5.43 o 
 -10   7   6        6.30        2.83      1.62 o 
  -9   7   6      374.63      375.21      7.28 o 
  -8   7   6     1021.81     1009.15     19.23 o 
  -7   7   6     2140.95     2212.31     31.54 o 
  -6   7   6       88.06       97.64      2.37 o 
  -5   7   6      496.67      492.32      7.77 o 
  -4   7   6      491.09      510.04      8.14 o 
  -3   7   6     1257.88     1228.52     18.37 o 
  -2   7   6     1060.48     1108.99     16.64 o 
  -1   7   6      941.21      961.72     14.53 o 
   0   7   6     2884.25     2878.21     41.52 o 
   1   7   6      117.59      124.65      2.59 o 
   2   7   6      737.46      777.08     11.69 o 
   3   7   6      233.56      263.41      4.61 o 
   4   7   6       76.35       66.64      1.77 o 
   5   7   6      147.23      156.23      3.14 o 
   6   7   6      175.16      162.16      3.90 o 
   7   7   6        5.77        5.74      1.35 o 
   8   7   6       39.91       46.05      2.25 o 
   9   7   6       79.86       66.73      2.85 o 
  10   7   6      148.89      198.13     32.82 o 
  11   7   6       42.41       66.49     11.49 o 
 -13   8   6        1.04       -5.12      5.12 o 
 -12   8   6       55.80       19.92      7.09 o 
 -11   8   6       32.13       32.38      3.09 o 
 -10   8   6       87.45       86.35      5.34 o 
  -9   8   6      533.86      521.96     14.04 o 
  -8   8   6      364.83      390.57      8.58 o 
  -7   8   6      323.75      316.87      5.47 o 
  -6   8   6      322.19      332.60      5.68 o 
  -5   8   6      797.45      789.91     12.41 o 
  -4   8   6      377.86      354.70      6.20 o 
  -3   8   6     2122.06     2117.76     30.32 o 
  -2   8   6       97.15      104.09      2.32 o 
  -1   8   6     1406.72     1371.97     20.37 o 
   0   8   6      175.15      148.05      2.93 o 
   1   8   6     1359.86     1290.32     19.23 o 
   2   8   6      675.86      761.09     11.64 o 
   3   8   6      522.24      522.67      8.51 o 
   4   8   6      401.78      388.51      6.52 o 
   5   8   6       93.95       82.13      2.07 o 
   6   8   6       79.98       59.79      1.83 o 
   7   8   6      378.12      373.55      7.94 o 
   8   8   6      193.67      196.58      6.06 o 
   9   8   6       82.92       78.65      3.26 o 
  10   8   6       14.59       22.03      4.91 o 
 -12   9   6      157.65      135.03      8.71 o 
 -11   9   6       26.43        6.79      2.34 o 
 -10   9   6      185.93      209.96      7.52 o 
  -9   9   6      128.13      144.33      4.55 o 
  -8   9   6      702.31      752.22     14.99 o 
  -7   9   6      283.03      262.68      5.96 o 
  -6   9   6     1421.35     1478.54     22.29 o 
  -5   9   6      487.18      504.78      8.33 o 
  -4   9   6     1028.00     1056.49     17.06 o 
  -3   9   6      397.81      385.24      6.45 o 
  -2   9   6      191.03      173.81      3.35 o 
  -1   9   6      414.22      476.72      7.93 o 
   0   9   6     1953.52     2024.27     29.45 o 
   1   9   6      620.82      653.12     10.20 o 
   2   9   6       29.88       27.57      1.21 o 
   3   9   6      211.13      184.82      3.58 o 
   4   9   6      705.95      689.33     10.97 o 
   5   9   6      257.55      262.83      4.89 o 
   6   9   6     2382.09     2563.95     39.64 o 
   7   9   6      303.83      323.41      7.71 o 
   8   9   6      129.92      112.51      3.45 o 
   9   9   6       44.24       30.85      3.24 o 
  10   9   6       55.76       73.63      8.44 o 
  11   9   6       12.37       -4.16      4.16 o 
 -12  10   6       62.20       74.68      7.76 o 
 -11  10   6       44.90       57.69      4.07 o 
 -10  10   6      107.61      124.67      4.79 o 
  -9  10   6      557.77      597.48     13.64 o 
  -8  10   6      797.88      895.70     19.08 o 
  -7  10   6      186.62      182.80      4.80 o 
  -6  10   6       84.05       82.03      2.05 o 
  -5  10   6      695.03      724.46     11.62 o 
  -4  10   6     1184.64     1138.58     17.64 o 
  -3  10   6      880.47      785.69     12.34 o 
  -2  10   6      126.06      115.85      2.60 o 
  -1  10   6      327.57      347.80      6.11 o 
   0  10   6      402.87      404.42      6.75 o 
   1  10   6      521.76      519.94      8.42 o 
   2  10   6      914.66      950.23     14.44 o 
   3  10   6      668.61      650.55     10.19 o 
   4  10   6      805.41      781.96     11.95 o 
   5  10   6     2286.98     2394.03     34.86 o 
   6  10   6      817.61      845.60     14.23 o 
   7  10   6       27.15       24.07      2.11 o 
   8  10   6      150.68      137.48      5.20 o 
   9  10   6       68.59       64.54      6.58 o 
  10  10   6      155.53      191.10     14.36 o 
 -12  11   6        4.95       -2.73      3.49 o 
 -11  11   6       52.51       58.40      6.21 o 
 -10  11   6       19.21       16.33      2.62 o 
  -9  11   6       91.73      110.34      4.81 o 
  -8  11   6      242.44      236.36      6.39 o 
  -7  11   6     1118.64     1228.60     24.26 o 
  -6  11   6      465.77      445.10      7.70 o 
  -5  11   6     1189.54     1252.43     20.06 o 
  -4  11   6     1353.77     1325.13     19.63 o 
  -3  11   6      175.97      170.09      3.48 o 
  -2  11   6      672.06      639.10     10.06 o 
  -1  11   6     1958.63     1962.34     29.03 o 
   0  11   6      822.57      750.78     11.87 o 
   1  11   6      876.75      859.45     13.30 o 
   2  11   6       12.60       13.41      1.03 o 
   3  11   6      589.16      550.34      8.90 o 
   4  11   6     1262.94     1305.65     20.54 o 
   5  11   6       65.06       65.59      2.01 o 
   6  11   6      170.80      181.24      3.92 o 
   7  11   6      107.87       85.32      2.65 o 
   8  11   6       22.43       17.81      2.48 o 
   9  11   6      385.72      422.20     15.37 o 
  10  11   6      248.63      275.17     26.49 o 
  11  11   6      298.76      123.44     17.48 o 
 -12  12   6       42.89       19.11     10.11 o 
 -11  12   6        0.47       -3.18      3.18 o 
 -10  12   6        0.84       -1.98      1.98 o 
  -9  12   6      100.22      123.26      4.62 o 
  -8  12   6      255.86      258.61      7.23 o 
  -7  12   6      206.00      233.76      6.28 o 
  -6  12   6      140.52      131.94      3.09 o 
  -5  12   6      458.22      435.33      7.52 o 
  -4  12   6      671.66      652.70     10.44 o 
  -3  12   6      130.95      133.24      2.94 o 
  -2  12   6      570.72      593.23      9.62 o 
  -1  12   6     1550.28     1566.66     23.30 o 
   0  12   6     2206.69     2232.24     33.09 o 
   1  12   6      256.50      259.69      4.85 o 
   2  12   6       84.27       74.48      2.13 o 
   3  12   6      545.95      543.44      8.79 o 
   4  12   6      577.83      561.21      9.09 o 
   5  12   6      175.86      176.16      4.01 o 
   6  12   6      283.97      283.06      6.96 o 
   7  12   6       14.41       12.71      1.37 o 
   8  12   6      671.19      661.73     21.77 o 
   9  12   6       86.89       67.35      5.29 o 
 -11  13   6       33.84       56.14      6.71 o 
 -10  13   6      331.39      404.05     15.89 o 
  -9  13   6      191.84      227.49      9.35 o 
  -8  13   6      121.20      129.20      5.95 o 
  -7  13   6       28.58       33.40      2.52 o 
  -6  13   6      825.24      769.43     14.15 o 
  -5  13   6      443.81      452.81      8.13 o 
  -4  13   6      913.79      938.62     14.97 o 
  -3  13   6     1562.99     1639.18     24.27 o 
  -2  13   6     1146.95     1180.40     18.63 o 
  -1  13   6       12.81       10.57      1.07 o 
   0  13   6      273.27      279.98      5.19 o 
   1  13   6       17.60       14.00      1.15 o 
   2  13   6      453.75      483.61      8.12 o 
   3  13   6       65.42       49.30      1.80 o 
   4  13   6      218.92      237.93      4.80 o 
   5  13   6       78.59       70.56      2.26 o 
   6  13   6      431.81      383.67      8.51 o 
   7  13   6       13.61       18.52      2.09 o 
   8  13   6      104.26      114.24     11.07 o 
   9  13   6       96.04      117.32      7.45 o 
 -11  14   6       39.80       49.18      8.63 o 
 -10  14   6        7.93       -1.51      2.34 o 
  -9  14   6      114.85      118.35      5.73 o 
  -8  14   6      144.23      127.67      6.79 o 
  -7  14   6       69.92       68.50      3.50 o 
  -6  14   6      707.91      667.24     12.51 o 
  -5  14   6     1163.07     1207.52     21.34 o 
  -4  14   6      169.42      177.38      3.94 o 
  -3  14   6      323.97      353.24      6.39 o 
  -2  14   6      380.17      344.69      6.36 o 
  -1  14   6      586.82      563.67      9.33 o 
   0  14   6       73.54       67.57      2.18 o 
   1  14   6      214.00      216.77      4.37 o 
   2  14   6       79.28       78.56      2.34 o 
   3  14   6      743.21      727.78     12.85 o 
   4  14   6     1642.12     1636.53     32.66 o 
   5  14   6      201.68      177.55      4.08 o 
   6  14   6       74.87       72.40      2.94 o 
   7  14   6      245.06      199.31      6.38 o 
   8  14   6      275.50      289.51     19.02 o 
   9  14   6       40.50       35.92     10.20 o 
  10  14   6        7.28        5.14      7.53 o 
 -11  15   6       81.46       91.56     11.28 o 
 -10  15   6       62.74       63.17      5.68 o 
  -9  15   6      144.35      180.39      6.93 o 
  -8  15   6       65.59       67.73      3.93 o 
  -7  15   6       54.15       61.41      3.83 o 
  -6  15   6      235.82      223.31      5.05 o 
  -5  15   6      376.06      376.32      8.01 o 
  -4  15   6      999.68     1078.32     18.59 o 
  -3  15   6      118.06      121.06      3.10 o 
  -2  15   6        7.83        8.31      1.05 o 
  -1  15   6      725.32      729.28     12.43 o 
   0  15   6      541.97      531.50      9.00 o 
   1  15   6      604.65      556.17      9.50 o 
   2  15   6      622.24      584.65     10.21 o 
   3  15   6      600.75      627.62     11.05 o 
   4  15   6      239.64      246.27      5.10 o 
   5  15   6      355.53      378.35      8.41 o 
   6  15   6      339.08      340.91      8.20 o 
   7  15   6       47.41       50.19      4.14 o 
   8  15   6      162.38      204.08     10.21 o 
   9  15   6      363.50      374.64     27.84 o 
  -9  16   6       25.66       16.55      4.39 o 
  -8  16   6       23.16       17.96      2.88 o 
  -7  16   6       78.22      102.70      5.20 o 
  -6  16   6      741.75      701.76     16.45 o 
  -5  16   6       65.20       57.13      2.36 o 
  -4  16   6      444.04      426.83      9.39 o 
  -3  16   6     1253.14     1244.36     20.76 o 
  -2  16   6      138.02      119.93      3.41 o 
  -1  16   6       18.61       12.67      1.42 o 
   0  16   6      509.58      492.37      8.72 o 
   1  16   6      589.61      633.11     11.61 o 
   2  16   6       13.56        7.77      1.08 o 
   3  16   6      142.98      139.47      3.67 o 
   4  16   6      782.27      847.64     17.10 o 
   5  16   6      568.60      612.71     18.70 o 
   6  16   6       34.45       32.44      2.81 o 
   7  16   6      480.00      393.65     22.27 o 
   8  16   6       30.72       41.97      7.90 o 
   9  16   6       82.26       92.72      9.49 o 
 -10  17   6       31.94        7.02     15.62 o 
  -9  17   6      228.13      278.00     14.26 o 
  -8  17   6      132.91      146.40      7.24 o 
  -7  17   6       16.86       15.81      3.28 o 
  -6  17   6      144.28      109.39      5.04 o 
  -5  17   6      116.64      124.15      5.57 o 
  -4  17   6       80.40       71.15      2.63 o 
  -3  17   6      483.43      466.49      9.26 o 
  -2  17   6      579.29      647.40     11.74 o 
  -1  17   6      193.30      174.10      4.35 o 
   0  17   6       49.54       41.07      2.11 o 
   1  17   6      389.30      391.19      8.25 o 
   2  17   6     1087.22     1230.06     21.17 o 
   3  17   6       32.51       22.44      2.04 o 
   4  17   6       67.70       75.02      2.88 o 
   5  17   6      194.74      180.24      5.77 o 
   6  17   6       37.87       33.44      3.47 o 
   7  17   6       57.85       58.32      4.52 o 
   8  17   6       26.12       17.20      5.25 o 
  -9  18   6      277.12      338.76     18.11 o 
  -8  18   6       42.67       18.21      5.11 o 
  -7  18   6       20.23       15.40      3.53 o 
  -6  18   6       25.39       19.13      3.00 o 
  -5  18   6       62.45       59.46      2.89 o 
  -4  18   6       19.17       12.99      2.09 o 
  -3  18   6      284.88      312.34      6.66 o 
  -2  18   6        6.20        4.57      1.41 o 
  -1  18   6      156.44      155.65      4.32 o 
   0  18   6      510.75      535.45     10.62 o 
   1  18   6      794.10      835.69     15.61 o 
   2  18   6      103.15       97.99      3.21 o 
   3  18   6       57.47       49.27      2.67 o 
   4  18   6        1.77       -1.34      1.34 o 
   5  18   6       17.67       11.18      2.36 o 
   6  18   6       67.13       91.35      6.16 o 
   7  18   6       29.26       18.19      7.17 o 
   8  18   6        2.17        0.31      4.94 o 
  -9  19   6      209.77      282.99     17.17 o 
  -8  19   6       59.35       64.01      6.43 o 
  -7  19   6       40.58       65.91      5.39 o 
  -6  19   6      175.20      215.72      8.93 o 
  -5  19   6      164.91      172.93      5.25 o 
  -4  19   6       77.48       70.48      3.45 o 
  -3  19   6      577.35      604.66     12.79 o 
  -2  19   6       62.67       49.50      2.61 o 
  -1  19   6      105.61      100.16      3.35 o 
   0  19   6       21.48       37.46      2.53 o 
   1  19   6       19.24       16.12      1.97 o 
   2  19   6      192.19      176.62      6.68 o 
   3  19   6      363.58      354.71     10.02 o 
   4  19   6       25.56       13.72      2.16 o 
   5  19   6       25.37       18.79      4.26 o 
   6  19   6       61.95       72.72      7.16 o 
   7  19   6       29.65       15.34      6.80 o 
  -8  20   6      284.86      322.10     30.36 o 
  -6  20   6       47.75       61.55      5.03 o 
  -5  20   6       42.68       39.46      4.38 o 
  -4  20   6      191.44      192.87      6.15 o 
  -3  20   6      746.84      784.27     25.22 o 
  -2  20   6       35.82       43.24      2.96 o 
  -1  20   6       89.85       82.65      3.71 o 
   0  20   6        0.20       -1.42      1.42 o 
   1  20   6        7.06        7.67      1.70 o 
   2  20   6       32.21       31.20      2.62 o 
   3  20   6       53.94       66.01      3.67 o 
   4  20   6        5.23       -0.35      1.97 o 
   5  20   6       60.56       65.85      7.00 o 
   6  20   6       23.80       16.54      6.98 o 
   7  20   6      108.86      149.54     13.56 o 
  -7  21   6       78.66       99.59      9.02 o 
  -6  21   6       12.00       11.84      5.56 o 
  -5  21   6       45.89       59.33      5.87 o 
  -4  21   6      429.05      458.88     23.02 o 
  -3  21   6       87.07       87.04      4.15 o 
  -2  21   6       10.86        4.87      2.16 o 
  -1  21   6       20.19       10.41      1.88 o 
   0  21   6       13.46        7.01      1.77 o 
   1  21   6        6.54        4.02      2.01 o 
   2  21   6      153.15      180.59      6.24 o 
   3  21   6       47.23       43.28      3.68 o 
   4  21   6       35.77       14.12      4.21 o 
   5  21   6       13.69       10.84      4.41 o 
   6  21   6       47.01       71.59      9.97 o 
  -6  22   6      143.28      129.43     17.83 o 
  -5  22   6        7.81       -0.01      3.93 o 
  -4  22   6       19.75        9.42      3.53 o 
  -3  22   6       89.00       85.55      5.76 o 
  -2  22   6       49.57       46.00      4.05 o 
  -1  22   6       71.22       67.81      3.84 o 
   0  22   6      140.32      134.81      6.05 o 
   1  22   6       37.08       31.19      4.33 o 
   2  22   6        7.79        2.98      2.52 o 
   3  22   6       95.23      100.25      5.99 o 
   4  22   6      132.50       90.70      8.13 o 
   5  22   6       75.05       96.00      8.68 o 
  -5  23   6       77.13       90.94     10.75 o 
  -3  23   6      117.20       82.81     10.02 o 
  -2  23   6       22.61       22.36      3.12 o 
  -1  23   6       59.24       67.92      5.69 o 
   0  23   6       49.84       46.65      7.99 o 
   1  23   6        0.98       -2.19      2.19 o 
   2  23   6       42.53       58.05      5.21 o 
   3  23   6       75.42       94.53      8.52 o 
   4  23   6       91.92       93.75     10.72 o 
  -4  24   6       58.08       53.85     12.50 o 
  -3  24   6        2.64       -3.19      4.11 o 
  -2  24   6       10.69       -2.13      3.57 o 
  -1  24   6       10.40        2.00      2.80 o 
   0  24   6       83.24      112.89      5.44 o 
   1  24   6       76.40       96.14      7.43 o 
   2  24   6        0.93       -3.16      3.16 o 
   3  24   6       31.49       60.09      7.70 o 
  -1  25   6       80.20      111.08      6.62 o 
   0  25   6       30.76       34.94      7.41 o 
  -2 -24   7       18.94        6.66      4.10 o 
  -1 -24   7       28.80       16.18      5.51 o 
   0 -24   7       26.65        6.90      3.99 o 
   1 -24   7       32.32        6.33      4.67 o 
   2 -24   7       72.10       83.03      9.50 o 
  -5 -23   7       76.66       66.96     10.94 o 
  -4 -23   7       11.00        0.37      8.45 o 
  -3 -23   7       95.13       94.77      8.63 o 
  -2 -23   7      264.84      319.75     28.34 o 
  -1 -23   7       24.63        2.29      3.90 o 
   0 -23   7      227.39      278.47     11.74 o 
   1 -23   7        3.44       -4.46      4.46 o 
   2 -23   7       39.02        3.56      4.45 o 
  -5 -22   7       21.08        0.65      5.02 o 
  -4 -22   7      102.19      102.21      9.79 o 
  -3 -22   7      208.67      174.83     10.09 o 
  -2 -22   7       46.06       40.28      4.76 o 
  -1 -22   7      179.20      125.13     10.22 o 
   0 -22   7      234.09      278.93     11.41 o 
   1 -22   7       30.38       13.55      3.95 o 
   2 -22   7       16.25       -3.08      4.81 o 
   3 -22   7       33.63       -1.72      4.06 o 
   4 -22   7       68.51       53.62      6.02 o 
  -7 -21   7       12.92       -3.37      6.69 o 
  -6 -21   7      160.30      227.84     18.24 o 
  -5 -21   7       32.99       23.28      5.71 o 
  -4 -21   7       79.68       80.49      5.56 o 
  -3 -21   7       69.02       84.48      5.33 o 
  -2 -21   7      191.34      173.05     10.56 o 
  -1 -21   7       21.04        8.46      2.87 o 
   0 -21   7        4.90        0.08      2.71 o 
   1 -21   7      133.17      106.12      5.41 o 
   2 -21   7      238.90      250.42      8.81 o 
   3 -21   7      112.26       71.20      6.91 o 
   4 -21   7        5.21       -0.65      3.13 o 
   5 -21   7       44.72       45.35      8.82 o 
  -8 -20   7      148.62      126.67     20.78 o 
  -7 -20   7       71.21       86.80      9.41 o 
  -6 -20   7       56.97       21.14      7.72 o 
  -5 -20   7        8.67       -2.72      2.72 o 
  -4 -20   7      121.55      113.47      7.21 o 
  -3 -20   7       69.72       84.58      5.24 o 
  -2 -20   7      250.36      253.79      7.43 o 
  -1 -20   7       58.21       63.66      4.23 o 
   0 -20   7       29.39       44.12      4.50 o 
   1 -20   7      166.97      194.05      6.86 o 
   2 -20   7       92.52       89.09      4.66 o 
   3 -20   7      325.44      316.17     21.71 o 
   4 -20   7      100.47       92.96      5.25 o 
   5 -20   7        9.14       -4.08      4.08 o 
  -8 -19   7        4.54       -5.30      5.30 o 
  -7 -19   7       68.72       34.92     11.58 o 
  -6 -19   7        2.57       -3.92      3.92 o 
  -5 -19   7       20.16       10.89      2.60 o 
  -4 -19   7      723.64      805.48     29.58 o 
  -3 -19   7      113.79      118.43      4.33 o 
  -2 -19   7        9.89        9.26      1.57 o 
  -1 -19   7       69.15       71.89      3.33 o 
   0 -19   7       52.47       47.17      3.13 o 
   1 -19   7       80.49       57.10      3.02 o 
   2 -19   7       68.90       64.04      3.37 o 
   3 -19   7      324.19      302.98      7.58 o 
   4 -19   7        5.76        0.43      2.00 o 
   5 -19   7       97.55       68.58      8.05 o 
   6 -19   7        6.75        1.93      5.20 o 
   7 -19   7       86.87       73.57     15.53 o 
  -9 -18   7      125.11      138.80      9.24 o 
  -8 -18   7      148.84      189.64     10.05 o 
  -7 -18   7       50.03       50.98      5.54 o 
  -6 -18   7       24.18       25.04      3.99 o 
  -5 -18   7      212.92      240.52      7.04 o 
  -4 -18   7       61.75       55.32      3.18 o 
  -3 -18   7      584.16      546.77     19.84 o 
  -2 -18   7      165.24      183.63      4.87 o 
  -1 -18   7      168.70      161.90      5.10 o 
   0 -18   7        6.15        1.19      1.47 o 
   1 -18   7       56.66       53.88      3.03 o 
   2 -18   7       84.79       76.57      3.16 o 
   3 -18   7      238.62      255.18     10.33 o 
   4 -18   7       89.87       87.46      3.72 o 
   5 -18   7       77.29       69.07      4.11 o 
   6 -18   7       18.74       21.16      5.05 o 
   7 -18   7        7.50       -6.06      6.06 o 
 -10 -17   7        3.71       -3.62      6.22 o 
  -9 -17   7       87.37       78.67     17.65 o 
  -8 -17   7       25.80       12.29      4.66 o 
  -7 -17   7       66.15       65.20      8.36 o 
  -6 -17   7      178.96      143.94      7.06 o 
  -5 -17   7       99.04      119.50      3.85 o 
  -4 -17   7       47.51       42.91      3.28 o 
  -3 -17   7       38.13       33.66      2.56 o 
  -2 -17   7      643.65      577.69     11.51 o 
  -1 -17   7      109.42       98.53      3.54 o 
   0 -17   7      628.23      698.50     12.44 o 
   1 -17   7      902.27      953.29     19.82 o 
   2 -17   7      206.27      233.47      6.01 o 
   3 -17   7      255.55      243.31      9.71 o 
   4 -17   7       65.04       63.00      3.04 o 
   5 -17   7       55.80       61.48      3.11 o 
   6 -17   7       71.77       60.78      3.61 o 
   7 -17   7        0.59       -4.00      4.00 o 
   8 -17   7        1.55       -6.25      6.25 o 
 -10 -16   7      187.27      166.37     12.48 o 
  -9 -16   7       36.27       12.47      4.70 o 
  -8 -16   7       64.39       68.77      8.96 o 
  -7 -16   7      184.06      199.50      7.80 o 
  -6 -16   7      381.07      326.31      9.27 o 
  -5 -16   7       48.36       50.75      2.61 o 
  -4 -16   7      496.39      511.50     12.87 o 
  -3 -16   7      467.45      520.95     11.77 o 
  -2 -16   7       30.70       27.62      1.93 o 
  -1 -16   7      649.78      606.80     13.12 o 
   0 -16   7       68.63       68.02      2.48 o 
   1 -16   7      270.31      237.66      5.18 o 
   2 -16   7      238.29      251.93      5.39 o 
   3 -16   7      116.89      121.22      4.13 o 
   4 -16   7      411.36      432.26      9.97 o 
   5 -16   7       66.40       61.33      2.67 o 
   6 -16   7      164.94      148.83      5.93 o 
   7 -16   7      317.88      363.50     19.68 o 
   8 -16   7        0.32       -2.39      7.53 o 
 -10 -15   7       58.83        6.73      4.97 o 
  -9 -15   7      273.69      332.01     15.21 o 
  -8 -15   7        2.23       -2.00      2.70 o 
  -7 -15   7       45.39       57.06      4.48 o 
  -6 -15   7      213.10      232.14      7.25 o 
  -5 -15   7      152.60      165.07      4.63 o 
  -4 -15   7      113.50      126.43      3.49 o 
  -3 -15   7     1590.52     1646.84     30.53 o 
  -2 -15   7      227.45      206.78      5.54 o 
  -1 -15   7      108.20      123.86      3.24 o 
   0 -15   7       68.90       70.72      2.35 o 
   1 -15   7      876.63      960.12     15.58 o 
   2 -15   7      222.65      222.50      4.84 o 
   3 -15   7       67.87       84.26      2.77 o 
   4 -15   7      461.53      469.90     11.47 o 
   5 -15   7      402.04      406.21      9.18 o 
   6 -15   7       14.09        7.79      1.50 o 
   7 -15   7       91.65       68.48      4.28 o 
   8 -15   7      269.32      347.65     50.04 o 
 -11 -14   7       14.86       -0.92      5.46 o 
 -10 -14   7       20.22       -3.16      3.72 o 
  -9 -14   7      245.97      291.06     11.85 o 
  -8 -14   7       15.46        4.04      2.51 o 
  -7 -14   7      146.40      142.42      6.63 o 
  -6 -14   7      392.47      376.00      9.38 o 
  -5 -14   7      368.61      363.61      7.70 o 
  -4 -14   7      647.63      646.74     14.21 o 
  -3 -14   7       44.09       41.25      1.79 o 
  -2 -14   7      953.55      982.02     17.32 o 
  -1 -14   7     1757.40     1753.72     28.24 o 
   0 -14   7      240.33      232.52      4.56 o 
   1 -14   7       64.82       55.64      2.01 o 
   2 -14   7      532.39      555.91      9.60 o 
   3 -14   7      354.76      341.09      9.25 o 
   4 -14   7      185.43      178.98      4.10 o 
   5 -14   7      180.14      198.14      4.86 o 
   6 -14   7       35.40       29.44      2.71 o 
   7 -14   7       58.51       56.32      3.03 o 
   8 -14   7       80.01       63.14      6.52 o 
   9 -14   7       14.48       17.09      8.64 o 
 -11 -13   7       51.72       -0.28      4.09 o 
 -10 -13   7      140.74      145.28      6.63 o 
  -9 -13   7       14.28        6.38      2.61 o 
  -8 -13   7      414.39      458.95     13.62 o 
  -7 -13   7      260.75      251.55      7.47 o 
  -6 -13   7       52.21       42.90      2.34 o 
  -5 -13   7      214.06      210.46      4.64 o 
  -4 -13   7      391.42      392.83      6.85 o 
  -3 -13   7      165.58      164.79      3.75 o 
  -2 -13   7      127.25      138.17      3.12 o 
  -1 -13   7      235.63      251.17      4.78 o 
   0 -13   7       57.37       61.29      2.00 o 
   1 -13   7      256.25      262.23      4.95 o 
   2 -13   7     1220.61     1250.94     19.35 o 
   3 -13   7      164.63      187.70      4.05 o 
   4 -13   7       70.30       64.40      2.17 o 
   5 -13   7      157.31      169.70      3.88 o 
   6 -13   7       30.18       38.07      2.45 o 
   7 -13   7       26.10       10.18      1.74 o 
   8 -13   7       69.08       69.96      6.41 o 
   9 -13   7       90.38      152.22     22.61 o 
 -12 -12   7       43.54       43.37     15.07 o 
 -11 -12   7       35.97       21.32      8.58 o 
 -10 -12   7      124.29      138.57      6.70 o 
  -9 -12   7      231.67      253.40      9.95 o 
  -8 -12   7      118.08      119.21      5.09 o 
  -7 -12   7     1131.22     1208.22     25.18 o 
  -6 -12   7      125.08      109.25      3.38 o 
  -5 -12   7       24.19       24.40      1.37 o 
  -4 -12   7      290.68      268.10      4.97 o 
  -3 -12   7     1340.20     1374.40     22.41 o 
  -2 -12   7       50.86       44.85      1.67 o 
  -1 -12   7      651.11      696.61     11.27 o 
   0 -12   7      338.23      327.92      5.89 o 
   1 -12   7      230.06      235.53      4.52 o 
   2 -12   7      454.31      449.29      8.24 o 
   3 -12   7      555.57      583.14     10.00 o 
   4 -12   7       41.09       27.98      1.56 o 
   5 -12   7      574.33      554.42      9.35 o 
   6 -12   7      330.84      316.56      6.62 o 
   7 -12   7      127.39      115.49      3.37 o 
   8 -12   7       47.07       45.82      4.09 o 
   9 -12   7      206.83      228.37     12.89 o 
  10 -12   7       64.64       26.28      8.64 o 
 -12 -11   7      116.86      123.55     13.04 o 
 -11 -11   7      166.92      177.59      7.88 o 
 -10 -11   7      463.65      523.69     17.32 o 
  -9 -11   7       47.15       49.40      3.92 o 
  -8 -11   7       48.37       53.09      3.01 o 
  -7 -11   7      649.54      646.99     12.76 o 
  -6 -11   7     1696.38     1802.90     28.88 o 
  -5 -11   7       42.42       43.61      1.98 o 
  -4 -11   7      556.48      532.51      8.77 o 
  -3 -11   7      156.46      162.33      3.43 o 
  -2 -11   7      446.36      422.23      7.62 o 
  -1 -11   7       37.11       35.76      1.46 o 
   0 -11   7      377.81      405.77      6.80 o 
   1 -11   7      840.33      843.82     13.07 o 
   2 -11   7      831.65      867.69     14.94 o 
   3 -11   7     2661.19     2721.05     39.81 o 
   4 -11   7     2670.47     2698.12     41.53 o 
   5 -11   7      828.19      802.44     13.14 o 
   6 -11   7      266.57      244.47      4.78 o 
   7 -11   7      241.54      242.59      7.73 o 
   8 -11   7       67.02       71.78      4.12 o 
   9 -11   7       59.24       61.08      6.02 o 
  10 -11   7      156.26      228.36     24.64 o 
 -12 -10   7       38.00       15.04      8.82 o 
 -11 -10   7      692.18      801.68     34.87 o 
 -10 -10   7       55.52       59.32      3.85 o 
  -9 -10   7      367.11      417.30     10.49 o 
  -8 -10   7      390.81      426.73     10.07 o 
  -7 -10   7      642.01      659.01     12.45 o 
  -6 -10   7      100.72       84.82      2.31 o 
  -5 -10   7      707.56      710.50     11.16 o 
  -4 -10   7      204.80      200.73      4.11 o 
  -3 -10   7      793.50      805.33     12.98 o 
  -2 -10   7       79.26       60.20      1.79 o 
  -1 -10   7      949.26      928.07     14.95 o 
   0 -10   7      238.85      258.26      4.74 o 
   1 -10   7      349.77      377.10      6.39 o 
   2 -10   7      565.69      573.11      9.20 o 
   3 -10   7       17.41       13.68      1.00 o 
   4 -10   7      752.39      696.21     11.38 o 
   5 -10   7      111.47      103.49      2.60 o 
   6 -10   7      100.52      112.64      2.74 o 
   7 -10   7       14.45        5.62      1.19 o 
   8 -10   7      109.95      111.09      3.82 o 
   9 -10   7      152.77      128.41      7.28 o 
  10 -10   7       81.14      124.06     12.22 o 
 -12  -9   7       64.43       60.94      6.29 o 
 -11  -9   7      325.84      424.01     14.50 o 
 -10  -9   7      100.87       98.72      4.50 o 
  -9  -9   7      265.80      321.51      9.06 o 
  -8  -9   7       52.96       47.38      1.77 o 
  -7  -9   7       98.26       83.98      2.22 o 
  -6  -9   7     2017.90     1922.80     29.47 o 
  -5  -9   7     1033.94     1096.32     16.94 o 
  -4  -9   7      450.66      411.75      7.15 o 
  -3  -9   7      594.64      590.34      9.62 o 
  -2  -9   7      661.36      632.92     10.35 o 
  -1  -9   7       35.69       39.79      1.41 o 
   0  -9   7      283.01      326.38      5.60 o 
   1  -9   7     2950.59     3027.36     43.52 o 
   2  -9   7      457.48      455.63      7.57 o 
   3  -9   7      152.43      142.77      3.11 o 
   4  -9   7      646.54      648.93     10.65 o 
   5  -9   7      648.76      651.43     10.73 o 
   6  -9   7     1261.36     1206.78     19.69 o 
   7  -9   7       58.55       57.06      2.52 o 
   8  -9   7      240.92      243.79      6.22 o 
   9  -9   7        5.18        1.66      2.03 o 
  10  -9   7      308.50      483.15     28.82 o 
 -12  -8   7      345.01      461.44     24.66 o 
 -11  -8   7       27.73       35.42      3.95 o 
 -10  -8   7      113.66      116.03      4.60 o 
  -9  -8   7      180.55      164.21      4.50 o 
  -8  -8   7       82.16       70.50      2.54 o 
  -7  -8   7      643.45      674.57     11.07 o 
  -6  -8   7     1077.68     1077.29     16.96 o 
  -5  -8   7      770.18      728.28     11.76 o 
  -4  -8   7      208.31      204.60      4.00 o 
  -3  -8   7     1553.00     1580.72     23.97 o 
  -2  -8   7      626.49      626.31      9.86 o 
  -1  -8   7      282.34      259.51      4.58 o 
   0  -8   7      767.68      805.11     12.42 o 
   1  -8   7     3613.55     3545.27     55.48 o 
   2  -8   7     2498.26     2591.83     38.58 o 
   3  -8   7       68.60       48.44      1.57 o 
   4  -8   7      767.69      767.26     11.96 o 
   5  -8   7      756.39      788.20     13.30 o 
   6  -8   7       69.63       65.09      1.86 o 
   7  -8   7      678.46      728.98     13.64 o 
   8  -8   7       73.70       53.99      3.10 o 
   9  -8   7      123.51      134.95      6.01 o 
  10  -8   7       32.33       12.95      4.86 o 
  11  -8   7       75.56        7.17      7.35 o 
 -13  -7   7       12.43        2.21      8.45 o 
 -12  -7   7       63.86       62.99      5.45 o 
 -11  -7   7      213.61      249.50      9.84 o 
 -10  -7   7      221.55      204.24      4.87 o 
  -9  -7   7       37.33       26.05      2.14 o 
  -8  -7   7      542.97      540.36     10.44 o 
  -7  -7   7       68.27       64.31      1.96 o 
  -6  -7   7      108.02      115.49      2.67 o 
  -5  -7   7     2453.19     2521.71     37.51 o 
  -4  -7   7     1548.78     1561.00     24.86 o 
  -3  -7   7     1093.11     1048.34     15.59 o 
  -2  -7   7       73.15       60.31      1.67 o 
  -1  -7   7      976.74      949.35     14.23 o 
   0  -7   7      795.31      863.23     13.09 o 
   1  -7   7      123.50      123.23      2.60 o 
   2  -7   7     1699.78     1689.04     24.54 o 
   3  -7   7      247.13      288.08      5.13 o 
   4  -7   7      130.40      127.20      2.71 o 
   5  -7   7      837.98      848.63     13.88 o 
   6  -7   7      226.75      218.92      4.41 o 
   7  -7   7      726.99      718.78     13.64 o 
   8  -7   7      149.30      146.72      4.72 o 
   9  -7   7      129.19      105.56      4.03 o 
  10  -7   7      462.84      482.37     32.85 o 
  11  -7   7       43.24       -1.47      5.88 o 
 -13  -6   7       79.07       94.29     15.26 o 
 -12  -6   7      134.62      150.74      6.42 o 
 -11  -6   7       75.37       88.97      4.21 o 
 -10  -6   7      364.71      339.75      8.92 o 
  -9  -6   7      690.14      710.50     12.03 o 
  -8  -6   7      894.42      905.84     14.52 o 
  -7  -6   7      579.08      601.09      9.54 o 
  -6  -6   7     1252.81     1264.57     18.99 o 
  -5  -6   7      426.37      426.24      7.08 o 
  -4  -6   7      609.97      602.62      9.50 o 
  -3  -6   7       32.58       30.39      1.21 o 
  -2  -6   7     1285.30     1401.15     20.63 o 
  -1  -6   7      565.91      513.68      8.08 o 
   0  -6   7     3548.95     3651.19     51.85 o 
   1  -6   7      933.97      986.05     14.66 o 
   2  -6   7     2136.03     2132.37     31.63 o 
   3  -6   7      369.44      368.37      6.05 o 
   4  -6   7      588.19      623.84     10.42 o 
   5  -6   7      386.34      391.76      6.72 o 
   6  -6   7      844.63      884.70     15.16 o 
   7  -6   7      312.88      306.23      6.44 o 
   8  -6   7      169.86      157.02      4.06 o 
   9  -6   7      159.83      177.27      5.37 o 
  10  -6   7      206.49      218.79      8.69 o 
 -13  -5   7       18.89       15.14      4.95 o 
 -12  -5   7        2.62        2.69      2.69 o 
 -11  -5   7      215.79      175.55      5.43 o 
 -10  -5   7       61.81       54.30      2.07 o 
  -9  -5   7      795.45      793.08     13.81 o 
  -8  -5   7     1065.85     1026.35     15.68 o 
  -7  -5   7     1518.12     1496.31     23.50 o 
  -6  -5   7      706.34      686.79     10.98 o 
  -5  -5   7       87.72       82.18      2.10 o 
  -4  -5   7     1803.18     1752.08     25.74 o 
  -3  -5   7      731.28      763.34     11.69 o 
  -2  -5   7     4198.11     4589.56     67.13 o 
  -1  -5   7      709.82      705.90     10.78 o 
   0  -5   7      737.59      727.74     12.06 o 
   1  -5   7     1806.88     1803.11     26.90 o 
   2  -5   7     1242.98     1206.61     18.34 o 
   3  -5   7      872.24      889.03     14.18 o 
   4  -5   7     1548.99     1583.45     23.96 o 
   5  -5   7      622.51      630.37      9.83 o 
   6  -5   7     1022.32     1036.94     18.46 o 
   7  -5   7      868.11      964.77     16.56 o 
   8  -5   7       73.70       87.20      3.00 o 
   9  -5   7        3.15       -1.49      1.49 o 
  10  -5   7      234.76      172.28      9.05 o 
  11  -5   7        0.64       -5.88      5.88 o 
 -13  -4   7       94.34       68.04     10.93 o 
 -12  -4   7       44.87       44.63      3.34 o 
 -11  -4   7      187.70      170.43      4.42 o 
 -10  -4   7     1226.56     1252.49     27.14 o 
  -9  -4   7      680.23      747.68     11.54 o 
  -8  -4   7      363.12      367.01      6.76 o 
  -7  -4   7      583.60      579.64      9.56 o 
  -6  -4   7      666.54      678.58     11.36 o 
  -5  -4   7       98.79       98.20      2.28 o 
  -4  -4   7     1490.17     1465.19     21.66 o 
  -3  -4   7     1932.34     2051.17     29.94 o 
  -2  -4   7      336.76      320.23      5.38 o 
  -1  -4   7      693.93      667.00     10.09 o 
   0  -4   7     1097.45     1194.36     17.76 o 
   1  -4   7     1390.21     1443.47     21.81 o 
   2  -4   7      507.28      532.24      8.79 o 
   3  -4   7      203.93      216.63      3.89 o 
   4  -4   7      490.19      505.04      8.40 o 
   5  -4   7      338.03      356.27      5.95 o 
   6  -4   7      503.60      532.65      9.70 o 
   7  -4   7      926.35     1010.29     20.10 o 
   8  -4   7       25.51       17.62      1.88 o 
   9  -4   7       33.97       36.12      3.82 o 
  10  -4   7       20.16        9.29      3.47 o 
  11  -4   7      226.63      329.84     17.80 o 
 -13  -3   7      269.67      234.55     24.80 o 
 -12  -3   7      182.53      187.95      8.18 o 
 -11  -3   7      254.85      253.46      5.18 o 
 -10  -3   7      224.36      223.01      4.79 o 
  -9  -3   7      149.79      142.19      3.23 o 
  -8  -3   7      621.20      616.38     10.12 o 
  -7  -3   7      155.91      123.85      3.05 o 
  -6  -3   7       73.38       68.46      2.00 o 
  -5  -3   7     2416.85     2584.14     39.67 o 
  -4  -3   7      130.21      132.83      2.76 o 
  -3  -3   7      337.82      322.86      5.43 o 
  -2  -3   7     1591.15     1624.31     23.72 o 
  -1  -3   7     1866.94     1957.13     30.90 o 
   0  -3   7     2640.40     2774.61     41.74 o 
   1  -3   7      627.75      648.07      9.92 o 
   2  -3   7      500.72      476.99      7.64 o 
   3  -3   7      577.93      603.85      9.31 o 
   4  -3   7      345.17      365.09      6.23 o 
   5  -3   7      498.63      506.33      8.64 o 
   6  -3   7     1846.35     1884.36     30.55 o 
   7  -3   7      692.19      763.52     14.22 o 
   8  -3   7      185.21      197.64      5.45 o 
   9  -3   7       41.06       40.11      3.81 o 
  10  -3   7       31.33       24.52      3.53 o 
  11  -3   7      196.74      209.85     10.32 o 
 -13  -2   7       95.61       59.73      7.67 o 
 -12  -2   7      138.33      132.06      5.12 o 
 -11  -2   7      473.33      506.84      9.04 o 
 -10  -2   7       67.54       55.45      2.23 o 
  -9  -2   7       17.22       25.75      1.59 o 
  -8  -2   7      457.13      432.80      7.67 o 
  -7  -2   7      139.57      148.23      3.10 o 
  -6  -2   7      590.91      639.59     10.12 o 
  -5  -2   7      117.16      143.14      2.96 o 
  -4  -2   7      387.72      396.75      7.20 o 
  -3  -2   7     5523.58     5807.44     87.20 o 
  -2  -2   7        9.60        9.85      0.76 o 
  -1  -2   7     2262.95     2516.75     37.13 o 
   0  -2   7      974.55     1134.87     16.74 o 
   1  -2   7      402.48      439.64      7.02 o 
   2  -2   7      845.71      928.78     13.85 o 
   3  -2   7       27.37       31.12      1.11 o 
   4  -2   7      100.60       97.51      2.13 o 
   5  -2   7       92.78       94.33      2.08 o 
   6  -2   7      372.43      428.76      7.95 o 
   7  -2   7      918.71      904.87     20.75 o 
   8  -2   7      433.72      445.85     10.31 o 
   9  -2   7      160.63      183.58      6.78 o 
  10  -2   7      270.45      329.24     10.39 o 
  11  -2   7       37.44       48.85      9.55 o 
 -13  -1   7      128.56      107.36     13.97 o 
 -12  -1   7      146.10      138.90      4.98 o 
 -11  -1   7       66.15       52.13      2.48 o 
 -10  -1   7       95.93       88.69      2.57 o 
  -9  -1   7       25.67       20.41      1.47 o 
  -8  -1   7      491.25      485.81      7.96 o 
  -7  -1   7      828.24      778.71     12.18 o 
  -6  -1   7      124.52      104.57      2.40 o 
  -5  -1   7      963.28     1057.71     15.67 o 
  -4  -1   7      762.36      769.52     11.75 o 
  -3  -1   7      388.06      342.66      5.64 o 
  -2  -1   7      982.80     1089.56     16.74 o 
  -1  -1   7      828.36      852.91     12.79 o 
   0  -1   7     1793.81     1877.53     27.68 o 
   1  -1   7      422.81      445.12      7.10 o 
   2  -1   7     1258.43     1252.53     18.31 o 
   3  -1   7     2072.75     2244.84     32.24 o 
   4  -1   7      333.66      321.79      5.42 o 
   5  -1   7      916.05      961.72     15.07 o 
   6  -1   7      169.78      170.96      3.84 o 
   7  -1   7      342.60      385.75      8.76 o 
   8  -1   7      995.58     1179.40     26.24 o 
   9  -1   7       20.24        6.41      2.19 o 
  10  -1   7       95.35      108.09      8.84 o 
  11  -1   7      238.76      313.13     13.71 o 
 -13   0   7       74.55       47.42     10.66 o 
 -12   0   7       77.25       59.11      3.61 o 
 -11   0   7      165.16      148.77      3.70 o 
 -10   0   7      276.26      283.52      5.63 o 
  -9   0   7       28.63       20.76      1.48 o 
  -8   0   7       23.77       22.79      1.30 o 
  -7   0   7      217.87      210.87      4.03 o 
  -6   0   7       80.78       86.97      2.16 o 
  -5   0   7      975.34      988.54     14.87 o 
  -4   0   7      450.36      449.69      7.24 o 
  -3   0   7       72.43       67.40      1.81 o 
  -2   0   7      353.90      335.45      5.56 o 
  -1   0   7       30.82       30.31      1.09 o 
   0   0   7     3889.29     3823.20     62.95 o 
   1   0   7      148.98      209.02      3.94 o 
   2   0   7     6502.68     7232.94    107.85 o 
   3   0   7       62.01       49.06      1.47 o 
   4   0   7     1563.80     1553.70     22.66 o 
   5   0   7     1498.91     1546.12     23.20 o 
   6   0   7        0.35        0.47      0.60 o 
   7   0   7       76.12      104.63      3.51 o 
   8   0   7      148.12      141.22      4.35 o 
   9   0   7      131.64      159.98      6.23 o 
  10   0   7      191.60      264.55      7.92 o 
  11   0   7       30.68       13.51      3.65 o 
  12   0   7       18.48       16.57      5.86 o 
 -13   1   7      127.20      121.39     10.62 o 
 -12   1   7      147.28      131.63      4.18 o 
 -11   1   7       66.20       51.87      2.22 o 
 -10   1   7       97.51       88.53      2.56 o 
  -9   1   7       24.74       20.08      1.35 o 
  -8   1   7      488.63      476.06      7.93 o 
  -7   1   7      835.71      796.15     12.21 o 
  -6   1   7      120.06       99.88      2.38 o 
  -5   1   7      950.97     1030.86     15.64 o 
  -4   1   7      762.85      767.53     12.75 o 
  -3   1   7      381.19      334.73      5.62 o 
  -2   1   7      962.98     1050.65     15.86 o 
  -1   1   7      818.84      846.97     12.79 o 
   0   1   7     1802.27     1957.59     30.07 o 
   1   1   7      433.18      450.88      7.13 o 
   2   1   7     1248.48     1234.79     18.30 o 
   3   1   7     2067.17     2228.13     32.24 o 
   4   1   7      337.01      332.47      5.45 o 
   5   1   7      902.40      939.38     14.64 o 
   6   1   7      165.33      161.83      3.63 o 
   7   1   7      340.82      385.92      8.77 o 
   8   1   7      982.31     1122.20     23.83 o 
   9   1   7       20.00       11.06      1.74 o 
  10   1   7       94.94      100.84      4.52 o 
  11   1   7      240.50      304.86     10.85 o 
 -13   2   7       95.78       50.04      7.47 o 
 -12   2   7      139.78      135.93      9.27 o 
 -11   2   7      475.18      508.27      9.32 o 
 -10   2   7       68.66       60.04      2.13 o 
  -9   2   7       17.44       22.38      1.48 o 
  -8   2   7      463.58      434.80      7.28 o 
  -7   2   7      134.75      143.20      3.07 o 
  -6   2   7      590.58      651.83     10.40 o 
  -5   2   7      121.34      148.34      3.36 o 
  -4   2   7      379.99      390.12      6.44 o 
  -3   2   7     5501.50     5866.82     82.77 o 
  -2   2   7        9.63        9.86      0.72 o 
  -1   2   7     2248.14     2525.06     36.25 o 
   0   2   7      957.90     1125.01     16.74 o 
   1   2   7      406.22      443.81      7.63 o 
   2   2   7      848.31      921.60     13.85 o 
   3   2   7       30.24       34.45      1.16 o 
   4   2   7       98.22       96.11      2.20 o 
   5   2   7       92.72       96.58      2.11 o 
   6   2   7      373.84      430.74      7.96 o 
   7   2   7      904.62      927.75     22.12 o 
   8   2   7      429.19      421.64      9.77 o 
   9   2   7      160.06      181.91      5.62 o 
  10   2   7      268.18      351.61     11.28 o 
  11   2   7       36.15       56.76      6.44 o 
 -13   3   7      273.72      272.27     33.01 o 
 -12   3   7      182.47      193.10      6.23 o 
 -11   3   7      254.46      247.09      6.28 o 
 -10   3   7      224.15      216.77      4.81 o 
  -9   3   7      153.85      145.25      3.23 o 
  -8   3   7      622.23      620.54     11.15 o 
  -7   3   7      156.59      125.48      3.09 o 
  -6   3   7       73.88       71.12      1.91 o 
  -5   3   7     2427.04     2637.49     37.68 o 
  -4   3   7      130.29      134.52      2.76 o 
  -3   3   7      340.55      321.98      5.42 o 
  -2   3   7     1579.12     1622.20     24.35 o 
  -1   3   7     1879.45     1973.88     28.49 o 
   0   3   7     2629.55     2749.29     39.60 o 
   1   3   7      613.05      643.34      9.93 o 
   2   3   7      512.05      496.48      8.58 o 
   3   3   7      578.77      597.83      9.30 o 
   4   3   7      349.71      371.70      6.26 o 
   5   3   7      508.76      522.56      8.16 o 
   6   3   7     1853.36     1840.49     33.97 o 
   7   3   7      692.13      768.04     13.32 o 
   8   3   7      190.78      194.87      5.44 o 
   9   3   7       42.77       46.29      2.82 o 
  10   3   7       30.94       32.10      3.29 o 
 -13   4   7       94.29       85.00      7.59 o 
 -12   4   7       45.57       45.56      4.24 o 
 -11   4   7      189.01      180.51      5.07 o 
 -10   4   7     1232.11     1316.04     28.63 o 
  -9   4   7      677.13      709.16     11.47 o 
  -8   4   7      370.41      378.06      6.44 o 
  -7   4   7      585.87      577.71      9.26 o 
  -6   4   7      667.48      702.45     11.08 o 
  -5   4   7       97.08       95.90      2.25 o 
  -4   4   7     1485.61     1481.14     21.67 o 
  -3   4   7     1944.82     2079.65     29.95 o 
  -2   4   7      338.83      318.22      5.38 o 
  -1   4   7      678.15      638.18     10.04 o 
   0   4   7     1100.16     1207.50     17.77 o 
   1   4   7     1399.46     1455.91     21.26 o 
   2   4   7      500.46      526.99      8.54 o 
   3   4   7      204.72      214.99      4.21 o 
   4   4   7      499.05      528.84      8.45 o 
   5   4   7      337.94      362.41      6.20 o 
   6   4   7      500.19      542.62     10.05 o 
   7   4   7      941.51     1012.64     17.26 o 
   8   4   7       26.51       19.89      1.70 o 
   9   4   7       34.54       31.43      2.57 o 
  10   4   7       21.56       12.09      2.61 o 
  11   4   7      225.42      308.86     15.36 o 
 -13   5   7       19.98       10.73      4.12 o 
 -12   5   7        3.00        2.14      2.20 o 
 -11   5   7      216.22      187.95      6.49 o 
 -10   5   7       61.86       55.58      2.06 o 
  -9   5   7      798.01      781.78     13.77 o 
  -8   5   7     1067.22     1033.06     15.65 o 
  -7   5   7     1516.09     1517.56     22.31 o 
  -6   5   7      692.13      674.89     10.91 o 
  -5   5   7       91.75       90.47      2.13 o 
  -4   5   7     1804.06     1770.32     25.75 o 
  -3   5   7      735.99      764.79     11.70 o 
  -2   5   7     4234.75     4612.04     67.15 o 
  -1   5   7      708.02      695.71     10.77 o 
   0   5   7      741.66      725.40     11.12 o 
   1   5   7     1804.80     1800.60     26.20 o 
   2   5   7     1244.06     1216.13     17.93 o 
   3   5   7      869.25      890.45     13.43 o 
   4   5   7     1540.20     1610.16     26.14 o 
   5   5   7      616.40      632.90     11.56 o 
   6   5   7     1030.47     1078.27     18.57 o 
   7   5   7      867.41      965.08     19.24 o 
   8   5   7       71.56       85.48      2.89 o 
   9   5   7        3.72       -1.33      1.33 o 
  10   5   7      234.01      244.07     15.27 o 
  11   5   7        0.51       -3.90      3.90 o 
 -13   6   7       79.17       81.11      8.59 o 
 -12   6   7      136.02      140.96      6.31 o 
 -11   6   7       75.74       83.77      4.06 o 
 -10   6   7      361.44      331.96      6.74 o 
  -9   6   7      692.79      722.66     11.37 o 
  -8   6   7      882.34      908.42     14.65 o 
  -7   6   7      573.07      587.71      9.50 o 
  -6   6   7     1257.32     1282.04     19.49 o 
  -5   6   7      421.79      431.90      7.09 o 
  -4   6   7      605.63      602.95      9.50 o 
  -3   6   7       34.52       30.75      1.22 o 
  -2   6   7     1280.76     1399.85     20.63 o 
  -1   6   7      555.43      499.41      8.06 o 
   0   6   7     3556.54     3602.10     51.83 o 
   1   6   7      930.97      965.50     14.64 o 
   2   6   7     2125.76     2129.43     31.62 o 
   3   6   7      358.40      355.18      6.14 o 
   4   6   7      594.71      638.51     11.11 o 
   5   6   7      386.39      396.14      6.88 o 
   6   6   7      838.93      866.41     17.54 o 
   7   6   7      305.50      306.86      7.24 o 
   8   6   7      169.20      163.87      5.07 o 
   9   6   7      158.34      173.04      6.52 o 
  10   6   7      204.31      272.70     10.50 o 
 -13   7   7       11.65       -4.85      4.85 o 
 -12   7   7       62.96       61.07      5.70 o 
 -11   7   7      213.09      254.13      8.06 o 
 -10   7   7      217.75      205.95      5.70 o 
  -9   7   7       35.27       29.58      1.46 o 
  -8   7   7      542.56      542.18      9.88 o 
  -7   7   7       69.90       67.97      1.91 o 
  -6   7   7      111.45      121.18      2.69 o 
  -5   7   7     2467.40     2528.52     37.47 o 
  -4   7   7     1547.72     1549.40     22.84 o 
  -3   7   7     1090.61     1023.74     15.56 o 
  -2   7   7       72.08       56.62      1.64 o 
  -1   7   7      970.80      933.61     14.22 o 
   0   7   7      799.34      858.54     13.08 o 
   1   7   7      117.83      119.56      2.61 o 
   2   7   7     1696.62     1666.63     24.52 o 
   3   7   7      245.44      291.05      5.22 o 
   4   7   7      126.80      123.46      2.71 o 
   5   7   7      834.69      866.15     13.89 o 
   6   7   7      222.29      227.15      4.68 o 
   7   7   7      724.87      723.21     13.25 o 
   8   7   7      146.48      147.48      4.07 o 
   9   7   7      127.31      117.97      5.31 o 
  10   7   7      462.28      565.39     21.05 o 
  11   7   7       42.13       -0.12      4.22 o 
 -12   8   7      341.11      389.19     20.17 o 
 -11   8   7       26.92       34.07      4.10 o 
 -10   8   7      115.01      115.82      4.24 o 
  -9   8   7      178.78      156.55      3.88 o 
  -8   8   7       82.38       73.83      2.06 o 
  -7   8   7      653.04      690.04     12.75 o 
  -6   8   7     1075.95     1101.69     16.49 o 
  -5   8   7      778.55      735.47     11.71 o 
  -4   8   7      215.55      206.43      3.91 o 
  -3   8   7     1565.07     1606.89     23.98 o 
  -2   8   7      625.05      627.63      9.86 o 
  -1   8   7      281.05      247.65      4.55 o 
   0   8   7      782.16      813.19     12.43 o 
   1   8   7     3602.92     3589.69     51.12 o 
   2   8   7     2511.05     2625.57     38.61 o 
   3   8   7       70.16       47.51      1.62 o 
   4   8   7      759.10      780.40     11.98 o 
   5   8   7      756.54      793.83     12.99 o 
   6   8   7       68.94       62.27      2.07 o 
   7   8   7      672.95      755.90     14.58 o 
   8   8   7       71.83       58.28      2.80 o 
   9   8   7      122.08      118.00      4.81 o 
  10   8   7       32.36       26.43      5.47 o 
  11   8   7       76.30       -0.92      4.42 o 
 -12   9   7       65.39       61.74      5.25 o 
 -11   9   7      324.60      392.07     15.12 o 
 -10   9   7      103.84       99.10      4.40 o 
  -9   9   7      269.25      329.98      8.17 o 
  -8   9   7       51.89       50.76      1.86 o 
  -7   9   7       96.72       80.91      2.16 o 
  -6   9   7     2035.52     2000.06     28.75 o 
  -5   9   7     1041.19     1073.83     16.83 o 
  -4   9   7      450.90      420.30      8.30 o 
  -3   9   7      597.48      586.19      9.38 o 
  -2   9   7      651.66      606.51     10.04 o 
  -1   9   7       34.88       36.64      1.44 o 
   0   9   7      279.60      316.95      5.57 o 
   1   9   7     2947.51     3016.48     43.50 o 
   2   9   7      462.41      465.81      7.59 o 
   3   9   7      152.67      145.14      3.08 o 
   4   9   7      654.84      662.46     10.37 o 
   5   9   7      659.43      674.74     11.90 o 
   6   9   7     1260.69     1202.79     18.55 o 
   7   9   7       59.11       59.06      3.16 o 
   8   9   7      242.90      227.43      7.17 o 
   9   9   7        4.63        2.67      1.80 o 
  10   9   7      306.91      515.51     28.36 o 
 -12  10   7       39.01        7.15      7.17 o 
 -11  10   7      693.31      780.85     40.91 o 
 -10  10   7       56.22       62.34      4.20 o 
  -9  10   7      367.54      415.76     10.94 o 
  -8  10   7      387.94      433.79     10.03 o 
  -7  10   7      652.05      664.61     15.06 o 
  -6  10   7      100.91       88.44      2.27 o 
  -5  10   7      705.04      704.07     12.08 o 
  -4  10   7      212.18      205.71      4.00 o 
  -3  10   7      786.84      827.97     12.67 o 
  -2  10   7       80.28       57.60      1.79 o 
  -1  10   7      955.34      930.92     14.57 o 
   0  10   7      246.01      257.95      4.73 o 
   1  10   7      353.53      368.17      6.37 o 
   2  10   7      558.62      568.58      9.19 o 
   3  10   7       17.06       15.29      1.17 o 
   4  10   7      759.35      713.30     11.42 o 
   5  10   7      111.74      103.02      2.66 o 
   6  10   7      103.13      110.24      3.10 o 
   7  10   7       12.72        3.67      1.25 o 
   8  10   7      110.37      109.17      4.75 o 
   9  10   7      152.26      141.02      7.29 o 
  10  10   7       80.11      118.61     11.24 o 
 -12  11   7      114.99      133.45     10.30 o 
 -11  11   7      167.58      182.61      7.52 o 
 -10  11   7      459.54      503.83     17.08 o 
  -9  11   7       45.22       41.37      3.20 o 
  -8  11   7       48.64       51.40      3.11 o 
  -7  11   7      648.33      637.13     12.10 o 
  -6  11   7     1679.32     1786.59     27.96 o 
  -5  11   7       41.36       44.22      1.65 o 
  -4  11   7      556.76      536.06      8.77 o 
  -3  11   7      161.05      161.12      3.43 o 
  -2  11   7      452.73      433.96      7.26 o 
  -1  11   7       37.98       34.25      1.47 o 
   0  11   7      373.60      386.02      6.74 o 
   1  11   7      841.65      836.07     13.05 o 
   2  11   7      835.55      861.43     13.38 o 
   3  11   7     2659.65     2778.37     41.82 o 
   4  11   7     2661.69     2749.60     42.78 o 
   5  11   7      825.51      840.02     13.53 o 
   6  11   7      271.24      244.71      5.12 o 
   7  11   7      241.37      252.40      6.33 o 
   8  11   7       64.22       76.39      4.21 o 
   9  11   7       58.49       67.97      5.76 o 
  10  11   7      157.41      244.91     24.09 o 
 -12  12   7       43.35       33.22      7.41 o 
 -11  12   7       37.36       18.37      4.53 o 
 -10  12   7      122.72      152.84      6.13 o 
  -9  12   7      233.82      247.53     10.52 o 
  -8  12   7      118.79      116.58      4.65 o 
  -7  12   7     1119.15     1213.85     26.15 o 
  -6  12   7      124.49      110.43      2.79 o 
  -5  12   7       25.75       26.46      1.41 o 
  -4  12   7      282.38      251.72      4.89 o 
  -3  12   7     1330.32     1371.45     20.60 o 
  -2  12   7       50.71       45.27      1.72 o 
  -1  12   7      639.97      674.05     11.17 o 
   0  12   7      346.87      335.63      5.93 o 
   1  12   7      230.82      227.48      4.47 o 
   2  12   7      452.92      443.64      7.56 o 
   3  12   7      543.14      579.88      9.97 o 
   4  12   7       40.75       28.85      1.66 o 
   5  12   7      574.98      551.54      9.35 o 
   6  12   7      332.44      319.40      6.11 o 
   7  12   7      131.80      105.09      5.21 o 
   8  12   7       48.35       50.47      3.56 o 
   9  12   7      207.01      214.55     12.14 o 
  10  12   7       65.55       10.66      6.80 o 
 -11  13   7       51.37        4.35     10.11 o 
 -10  13   7      140.49      155.98      6.43 o 
  -9  13   7       14.30        8.00      2.32 o 
  -8  13   7      412.73      468.58     13.39 o 
  -7  13   7      262.43      256.24      7.98 o 
  -6  13   7       53.02       43.21      1.93 o 
  -5  13   7      211.50      217.28      4.55 o 
  -4  13   7      390.63      383.17      6.79 o 
  -3  13   7      164.16      156.32      3.51 o 
  -2  13   7      122.62      124.60      3.06 o 
  -1  13   7      232.34      238.12      4.72 o 
   0  13   7       58.48       57.75      2.09 o 
   1  13   7      253.06      253.60      4.92 o 
   2  13   7     1206.01     1237.66     18.80 o 
   3  13   7      165.57      189.54      4.07 o 
   4  13   7       71.80       63.09      2.18 o 
   5  13   7      155.21      173.51      3.95 o 
   6  13   7       30.50       35.25      2.26 o 
   7  13   7       26.22       12.00      1.93 o 
   8  13   7       69.84       76.12      7.31 o 
   9  13   7       90.11      146.83     14.04 o 
 -11  14   7       13.92       -1.29      4.18 o 
 -10  14   7       19.83        8.88      3.72 o 
  -9  14   7      244.40      272.36      9.22 o 
  -8  14   7       16.54        7.69      2.09 o 
  -7  14   7      142.74      143.01      5.76 o 
  -6  14   7      393.87      381.10     10.16 o 
  -5  14   7      371.01      350.61      7.14 o 
  -4  14   7      659.81      655.17     11.18 o 
  -3  14   7       43.17       39.54      1.79 o 
  -2  14   7      957.80      936.76     15.25 o 
  -1  14   7     1767.11     1735.91     27.34 o 
   0  14   7      232.86      216.85      4.48 o 
   1  14   7       63.94       54.22      1.99 o 
   2  14   7      538.82      573.18      9.63 o 
   3  14   7      362.82      352.10      7.07 o 
   4  14   7      189.08      175.94      4.16 o 
   5  14   7      179.91      197.64      4.71 o 
   6  14   7       36.34       29.82      2.10 o 
   7  14   7       56.00       47.24      4.54 o 
   8  14   7       78.81       77.39      6.38 o 
   9  14   7       14.55       12.99      5.42 o 
 -10  15   7       57.24       21.77      5.70 o 
  -9  15   7      277.66      320.89     22.70 o 
  -8  15   7        2.36       -0.13      2.07 o 
  -7  15   7       45.25       53.87      4.08 o 
  -6  15   7      213.80      236.16      7.46 o 
  -5  15   7      151.55      163.74      4.05 o 
  -4  15   7      113.79      123.16      3.36 o 
  -3  15   7     1591.04     1625.11     29.28 o 
  -2  15   7      220.43      193.93      4.52 o 
  -1  15   7      107.36      116.38      3.13 o 
   0  15   7       68.15       65.12      2.28 o 
   1  15   7      890.25      973.30     15.57 o 
   2  15   7      223.76      218.02      4.80 o 
   3  15   7       67.74       82.83      2.67 o 
   4  15   7      467.74      491.89     10.53 o 
   5  15   7      393.52      385.27     11.80 o 
   6  15   7       14.34       11.49      1.70 o 
   7  15   7       92.30       79.42      7.80 o 
   8  15   7      270.25      333.06     16.78 o 
 -10  16   7      186.37      153.77     23.81 o 
  -9  16   7       35.69       12.31      2.94 o 
  -8  16   7       66.45       69.68      5.39 o 
  -7  16   7      185.07      204.90      8.92 o 
  -6  16   7      382.09      339.67      7.66 o 
  -5  16   7       49.77       52.47      2.48 o 
  -4  16   7      494.75      515.36     10.47 o 
  -3  16   7      471.60      518.06     12.32 o 
  -2  16   7       31.34       26.33      1.88 o 
  -1  16   7      660.63      625.54     11.38 o 
   0  16   7       68.79       68.56      2.46 o 
   1  16   7      268.25      241.46      5.47 o 
   2  16   7      241.64      246.69      5.50 o 
   3  16   7      112.65      109.98      3.22 o 
   4  16   7      406.16      416.89      8.68 o 
   5  16   7       66.24       64.12      2.82 o 
   6  16   7      166.32      147.39      6.37 o 
   7  16   7      316.96      419.82     23.83 o 
   8  16   7        0.23       -3.50      3.50 o 
 -10  17   7        3.25        2.46      4.68 o 
  -9  17   7       85.14       75.55     16.91 o 
  -8  17   7       26.27       30.57      7.81 o 
  -7  17   7       66.30       62.51      5.03 o 
  -6  17   7      174.25      147.55      4.87 o 
  -5  17   7      101.70      114.88      5.70 o 
  -4  17   7       47.64       33.33      2.69 o 
  -3  17   7       37.87       36.10      2.12 o 
  -2  17   7      636.81      602.76     11.53 o 
  -1  17   7      107.26       97.22      3.31 o 
   0  17   7      626.12      676.69     13.60 o 
   1  17   7      893.46      970.53     16.60 o 
   2  17   7      211.01      242.19      5.43 o 
   3  17   7      254.10      252.39      9.18 o 
   4  17   7       66.08       61.70      3.13 o 
   5  17   7       53.76       53.94      2.88 o 
   6  17   7       69.94       63.74      4.26 o 
   7  17   7        0.54       -3.29      3.29 o 
   8  17   7        1.67       -3.02      4.69 o 
  -9  18   7      124.77      159.83      9.95 o 
  -8  18   7      145.30      178.60      9.21 o 
  -7  18   7       50.04       55.08      5.02 o 
  -6  18   7       23.99       25.54      3.66 o 
  -5  18   7      215.08      260.03     10.77 o 
  -4  18   7       59.28       52.37      2.58 o 
  -3  18   7      578.73      554.04     17.25 o 
  -2  18   7      164.28      170.70      4.56 o 
  -1  18   7      169.07      157.57      4.32 o 
   0  18   7        7.15        2.37      1.30 o 
   1  18   7       55.60       49.31      2.65 o 
   2  18   7       83.37       81.46      3.31 o 
   3  18   7      236.97      264.69      6.20 o 
   4  18   7       93.25       87.79      3.81 o 
   5  18   7       77.46       62.55      3.76 o 
   6  18   7       19.27       30.74      5.32 o 
   7  18   7        6.62       -3.72      4.55 o 
  -8  19   7        4.34       -1.54      4.01 o 
  -7  19   7       67.29       62.49     15.25 o 
  -6  19   7        2.54       -2.39      2.39 o 
  -5  19   7       19.09       11.69      1.88 o 
  -4  19   7      723.61      766.26     20.78 o 
  -3  19   7      115.09      120.01      3.86 o 
  -2  19   7        9.02        9.67      1.69 o 
  -1  19   7       69.12       70.87      2.91 o 
   0  19   7       53.44       43.02      2.66 o 
   1  19   7       81.27       64.51      3.40 o 
   2  19   7       66.26       57.92      3.03 o 
   3  19   7      324.11      278.47      8.82 o 
   4  19   7        5.38        0.96      1.83 o 
   5  19   7       96.32       69.32      5.73 o 
   6  19   7        6.13       -0.61      3.47 o 
   7  19   7       87.24       79.33     10.30 o 
  -8  20   7      147.61       88.74     16.82 o 
  -7  20   7       71.79       98.45      8.84 o 
  -6  20   7       56.86        8.27      6.43 o 
  -5  20   7        8.16       -0.17      2.35 o 
  -4  20   7      125.68      114.89      5.27 o 
  -3  20   7       70.77       68.53      4.09 o 
  -2  20   7      251.54      263.22      8.09 o 
  -1  20   7       60.57       68.04      3.39 o 
   0  20   7       29.18       38.73      3.45 o 
   1  20   7      166.67      191.09      5.97 o 
   2  20   7       93.94       85.64      4.89 o 
   3  20   7      320.89      326.99     14.78 o 
   4  20   7       97.93      100.39      6.85 o 
   5  20   7        9.14        3.40      3.10 o 
  -7  21   7       13.61       13.65      6.83 o 
  -6  21   7      160.92      261.10     14.51 o 
  -5  21   7       34.46       33.67      5.54 o 
  -4  21   7       79.58       83.21      7.39 o 
  -3  21   7       69.22       84.91      6.55 o 
  -2  21   7      191.81      150.22      6.72 o 
  -1  21   7       21.38        9.01      2.17 o 
   0  21   7        5.09       -0.53      1.75 o 
   1  21   7      135.24      114.97      5.59 o 
   2  21   7      235.16      258.89     11.12 o 
   3  21   7      111.60       59.23      8.72 o 
   4  21   7        4.64        0.45      2.73 o 
   5  21   7       45.90       63.77      7.41 o 
  -6  22   7       62.81       65.06     14.52 o 
  -5  22   7       20.57        6.68      5.38 o 
  -4  22   7      101.92      121.93     10.76 o 
  -3  22   7      209.95      137.99     12.50 o 
  -2  22   7       46.40       36.10      5.59 o 
  -1  22   7      177.69      122.60     14.12 o 
   0  22   7      237.53      264.73      8.37 o 
   1  22   7       30.75       17.88      5.27 o 
   2  22   7       15.73        1.58      2.36 o 
   3  22   7       32.93        2.52      3.04 o 
   4  22   7       69.24       72.50      6.03 o 
  -5  23   7       78.15       68.19     13.78 o 
  -4  23   7       10.99       -2.54      4.10 o 
  -3  23   7       96.26      103.02      7.72 o 
  -2  23   7      264.75      307.76     10.11 o 
  -1  23   7       23.85        9.40      4.36 o 
   0  23   7      225.39      268.74      9.64 o 
   1  23   7        3.98       -2.26      2.46 o 
   2  23   7       40.60        1.84      3.05 o 
   3  23   7       76.89       64.47      8.39 o 
  -3  24   7      115.68       78.86     15.63 o 
  -2  24   7       18.72        7.35      4.59 o 
  -1  24   7       27.42        7.81      4.56 o 
   0  24   7       28.16        2.50      4.34 o 
   1  24   7       32.95        8.79      3.82 o 
   2  24   7       72.04       87.07      7.64 o 
  -2 -24   8       13.98       -3.76      5.19 o 
  -1 -24   8       83.14       37.86     10.48 o 
   0 -24   8       23.78        5.43      7.12 o 
  -4 -23   8       23.67        4.08     12.04 o 
  -3 -23   8       45.84       27.57      5.96 o 
  -2 -23   8       37.58       43.85      5.25 o 
  -1 -23   8       78.08       74.76      5.94 o 
   0 -23   8       27.62       26.14      4.44 o 
   1 -23   8       38.37       -3.74      3.74 o 
  -6 -22   8        0.30       -9.19      9.19 o 
  -5 -22   8      175.77      294.72     20.51 o 
  -4 -22   8       27.05        0.62      5.91 o 
  -3 -22   8      103.30       95.09      8.06 o 
  -2 -22   8      199.37      206.00     11.55 o 
  -1 -22   8      192.94      183.06      9.43 o 
   0 -22   8       32.96       18.61      4.42 o 
   1 -22   8       75.96       89.02      7.38 o 
   2 -22   8       76.93       76.93      5.75 o 
   3 -22   8      116.89      112.33     13.70 o 
   4 -22   8      328.59      417.40     38.18 o 
  -6 -21   8      194.96      210.92     26.30 o 
  -5 -21   8       71.68       76.44     11.88 o 
  -4 -21   8       56.44       57.66      5.81 o 
  -3 -21   8      313.10      209.93     13.90 o 
  -2 -21   8       46.31       44.96      6.37 o 
  -1 -21   8      136.50      131.80      7.31 o 
   0 -21   8      290.36      323.13     15.52 o 
   1 -21   8      415.43      481.01     14.50 o 
   2 -21   8      188.13      186.23      7.35 o 
   3 -21   8      339.32      373.86     15.57 o 
   4 -21   8        7.81       -1.24      3.56 o 
   5 -21   8       60.96       91.31     13.69 o 
  -6 -20   8       19.53        9.78     10.06 o 
  -5 -20   8      160.02      195.31     12.80 o 
  -4 -20   8      389.36      289.04     12.03 o 
  -3 -20   8       26.25       29.38      4.56 o 
  -2 -20   8      100.06      110.79      5.98 o 
  -1 -20   8      121.81      135.44      5.17 o 
   0 -20   8        1.09       -2.24      2.24 o 
   1 -20   8      327.07      380.00     10.30 o 
   2 -20   8      304.88      373.18     11.59 o 
   3 -20   8       25.57       37.08      4.08 o 
   4 -20   8      273.94      240.25     12.32 o 
   5 -20   8        9.89       -5.88      5.88 o 
   6 -20   8      123.18       95.04     19.49 o 
  -8 -19   8        4.57       -4.70      4.70 o 
  -7 -19   8       73.70       92.99      9.77 o 
  -6 -19   8       17.11        2.66      6.42 o 
  -5 -19   8       21.69        6.65      2.84 o 
  -4 -19   8      115.89       93.97      4.21 o 
  -3 -19   8       43.08       53.47      3.13 o 
  -2 -19   8        6.45       -0.08      1.51 o 
  -1 -19   8       34.98       42.31      3.15 o 
   0 -19   8       39.86       12.42      2.47 o 
   1 -19   8       18.89       19.24      2.41 o 
   2 -19   8      103.40      111.14      4.89 o 
   3 -19   8       11.45        6.85      2.09 o 
   4 -19   8       51.76       66.00      4.20 o 
   5 -19   8       57.70       53.24      9.09 o 
   6 -19   8       61.21       39.70     12.31 o 
  -9 -18   8       82.75       61.02     15.44 o 
  -8 -18   8       21.99       18.66      7.90 o 
  -7 -18   8      259.09      247.24     17.28 o 
  -6 -18   8        6.18       -2.47      2.47 o 
  -5 -18   8      338.59      374.22     16.56 o 
  -4 -18   8      181.81      163.41      5.24 o 
  -3 -18   8       46.89       43.25      3.77 o 
  -2 -18   8       27.75       31.31      2.32 o 
  -1 -18   8      134.88      143.80      4.34 o 
   0 -18   8       20.38        8.68      2.85 o 
   1 -18   8      329.23      357.94      8.96 o 
   2 -18   8       48.18       57.22      3.17 o 
   3 -18   8       78.66       62.36      2.90 o 
   4 -18   8      256.86      279.32      8.01 o 
   5 -18   8       64.72       57.49      6.12 o 
   6 -18   8       26.19       23.97      7.32 o 
   7 -18   8       68.56       94.66     15.62 o 
  -9 -17   8       97.96      118.78      9.33 o 
  -8 -17   8        1.48       -3.71      3.71 o 
  -7 -17   8      198.65      238.98     16.87 o 
  -6 -17   8       68.35       58.68      4.20 o 
  -5 -17   8       73.05       63.73      3.77 o 
  -4 -17   8      352.60      343.76      8.72 o 
  -3 -17   8      176.70      210.66      5.36 o 
  -2 -17   8      244.47      251.41      6.63 o 
  -1 -17   8        6.35        4.03      1.31 o 
   0 -17   8      161.90      189.82      5.08 o 
   1 -17   8      212.54      213.54      5.45 o 
   2 -17   8      191.53      211.84      7.14 o 
   3 -17   8      158.96      163.15      7.28 o 
   4 -17   8      156.15      141.04      4.54 o 
   5 -17   8      254.79      271.27      7.41 o 
   6 -17   8        8.50       -1.62      2.63 o 
   7 -17   8      221.07      227.48     12.66 o 
 -10 -16   8       96.05      104.87     12.87 o 
  -9 -16   8       60.61       81.08      8.05 o 
  -8 -16   8      167.88      195.27      9.14 o 
  -7 -16   8       23.35       14.19      3.23 o 
  -6 -16   8      342.94      351.87     12.94 o 
  -5 -16   8      216.13      204.26      7.78 o 
  -4 -16   8      201.45      190.51      5.05 o 
  -3 -16   8      125.60      129.51      3.63 o 
  -2 -16   8      101.32       95.14      3.07 o 
  -1 -16   8      867.51      874.59     15.10 o 
   0 -16   8      418.00      426.46      8.49 o 
   1 -16   8       17.76       26.06      2.15 o 
   2 -16   8      606.17      633.86     12.30 o 
   3 -16   8      620.03      703.45     16.15 o 
   4 -16   8       45.52       54.64      2.59 o 
   5 -16   8       11.79        4.21      1.42 o 
   6 -16   8       11.71        2.10      1.81 o 
   7 -16   8       59.66       31.59      8.74 o 
   8 -16   8       42.78       38.65      7.08 o 
 -10 -15   8      187.71      247.85     15.31 o 
  -9 -15   8       60.63       73.90      7.25 o
[truncated: 363,502 more chars]
